# Supplementary material for: Colony Collapse Disorder (CCD) and bee age impact honey bee pathophysiology
Source: PLoS One. 2017 Jul 17;12(7):e0179535. doi: 10.1371/journal.pone.0179535 (PMC5513415; doi:10.1371/journal.pone.0179535)
Supplement: S1 Data Set — (CSV) [file pone.0179535.s002.csv]

Colony #	include	CCD colony	CCD yard	CCD yard 2	Series	Bee #	VentColor	VentSize	MalpColor	MalpSize	MalpIridescent	PyloricScarring	RectumSize	RectumColor	rescored_RectumColor	RectumFoodPackets	RectumConsistency	VenomSacColor	StingGlandColor	StingGlandSwelling	StingGlandMelanosis	DarkTissueColor	WhiteNodules
1	1	1	1		.	1			1	1	0	0	1	1	2		0	0	1	0	0		0
1	1	1	1		.	2			0	1	0	0	1	0	1		0	0	1	0	0		0
1	1	1	1		.	3			2	1	0	0	1	1	2		0	0	1	0	0		0
1	1	1	1		.	4			0	1	0	0	1	1	2		0	1	1	0	0		0
1	1	1	1		.	5			0	1	0	0	0	1	2		0	0	1	0	0		0
1	1	1	1		.	6			0	1	0	0	1	0	1		0	0	1	0	1		0
1	1	1	1		.	7			1	1	0	0	0	0	1		0	0	1	0	0		0
1	1	1	1		.	8			0	1	0	0	1	1	2		0						0
1	1	1	1		.	9			1	1	0	0	1	0	1		0	1	1	1	0		0
1	1	1	1		.	10			1	1	0	0	1	1	2		1						0
1	1	1	1		A	1	1	2														0
1	1	1	1		A	2	1	2														0
1	1	1	1		A	3	1	2														0
1	1	1	1		A	4	1	1														0
1	1	1	1		A	5	1	1														0
1	1	1	1		A	6	1	2														0
1	1	1	1		A	7	1	1														0
1	1	1	1		A	8	1	1														0
1	1	1	1		A	9	1	2														0
1	1	1	1		A	10	1	1														0
2	1	0	1		.	1			0	0	0	0	1	0	1		0	0	0	0	0		0
2	1	0	1		.	2			0	0	0	0	1	0	1		0	0	0	0	0		0
2	1	0	1		.	3			1	0	0		2	0	1		0						0
2	1	0	1		.	4			2	1	0	0	1	0	1		0	0	0	0	1		0
2	1	0	1		.	5			2	1	0	0	0	0	1		0	0	0	0	0		0
2	1	0	1		.	6			1	1	0	0	0	0	1		0						0
2	1	0	1		.	7			0	0	0	0	1	0	1		0	0	0	0	0		0
2	1	0	1		.	8			1	1	0	0	0	0	1		0	1					0
2	1	0	1		.	9			2	1	0	0	1	0	1		0						0
2	1	0	1		.	10			2	1	0	0	2	1	2		0	0	0	0	0		0
2	1	0	1		A	1	1	2														0
2	1	0	1		A	2	1	1														0
2	1	0	1		A	3	1	2														0
2	1	0	1		A	4	1	1														0
2	1	0	1		A	5	1	1														0
2	1	0	1		A	6	1	1														0
2	1	0	1		A	7	1	2														0
2	1	0	1		A	8	1	1														0
2	1	0	1		A	9	1	1														0
2	1	0	1		A	10	1	1														0
3	1	0	1		.	1			0	1	0	1	0	0	1		0	0	0	0	0		0
3	1	0	1		.	2			1	1	0	0	1	0	1		0	1	0	0	0		0
3	1	0	1		.	3			1	1	0	1	1	0	1		1						0
3	1	0	1		.	4			1	1	0	0	0	0	1		1	0	0	0	0		0
3	1	0	1		.	5			1	1	0	0	1	0	1		0	0	1	0	0		0
3	1	0	1		.	6			2	1	0	1	0	0	1		0	0	1	0	0		0
3	1	0	1		.	7			1	1	0	0	1	0	1		0	0	1	0	0		0
3	1	0	1		.	8			1	1	0	0	0	0	1		0	1	1	0	0		0
3	1	0	1		.	9			1	0	0	0	0	0	1		0	0	1	0	0		0
3	1	0	1		.	10			1	1	0	0	0	0	1		0	0	1	0	0		0
3	1	0	1		A	1	1	2														0
3	1	0	1		A	2	1	0														0
3	1	0	1		A	3	1	1														0
3	1	0	1		A	4	1	1														0
3	1	0	1		A	5	1	0														0
3	1	0	1		A	6	1	1														0
3	1	0	1		A	7	1	2														0
3	1	0	1		A	8	2	2														1
3	1	0	1		A	9
3	1	0	1		A	10
4	1	0	1		.	1			1	1	0	0	1	0	1		0	0	1	1	0		0
4	1	0	1		.	2			1	1	0	0	1	0	1		0	0	0	1	0		0
4	1	0	1		.	3			2	1	0	0	2	0	1		0						0
4	1	0	1		.	4			2	0	0	0	1	0	1		0						0
4	1	0	1		.	5			1	1	0	0	1	0	1		0	0	1	1	0		0
4	1	0	1		.	6			2	1	0	0	0	0	1		0	0	1	1	0		0
4	1	0	1		.	7			1	1	0	0	1	0	1		0	0	1	1	0		0
4	1	0	1		.	8					0	0	1	0	1		0	0	1	1	0		0
4	1	0	1		.	9			2	0	0	0	0	0	1		0	0	1	0	0		0
4	1	0	1		.	10			0	0	0	0	1	0	1		0	0	1	0	0		0
4	1	0	1		A	1	1	0														0
4	1	0	1		A	2	1	1														1
4	1	0	1		A	3	1	1														0
4	1	0	1		A	4	1	1														0
4	1	0	1		A	5	0	1														0
4	1	0	1		A	6	0	0														0
4	1	0	1		A	7	1	0														0
4	1	0	1		A	8	1	1														0
4	1	0	1		A	9	1	1														0
4	1	0	1		A	10	1	1														1
5	1	1	1		.	1			1	1	0	0	0	1	2		1	0	0	0	0		0
5	1	1	1		.	2			1	0	0	0	1	1	2		1	0	1	0	0		0
5	1	1	1		.	3			1	0	0	0	0	0	1		0	0	1	0	0		0
5	1	1	1		.	4			1	1	0	0	0	1	2		1	1	1	0	0		0
5	1	1	1		.	5					0	1	1	0	1		1	1	1	0	0		0
5	1	1	1		.	6					0	1	2	1	2		1						0
5	1	1	1		.	7					0	0	2	0	1		1						0
5	1	1	1		.	8			1	0	0	0	1	1	2		1						0
5	1	1	1		.	9			1	1	0	0	1	0	1		1						0
5	1	1	1		.	10			1	0	0	0	1	0	1		1	1	1	1	0		0
5	1	1	1		A	1	1	1														0
5	1	1	1		A	2	1	1														0
5	1	1	1		A	3	1	0														0
5	1	1	1		A	4	1	0														0
5	1	1	1		A	5	0	0														0
5	1	1	1		A	6	1	0														0
5	1	1	1		A	7	1	2														0
5	1	1	1		A	8	1	0														0
5	1	1	1		A	9	1	0														0
5	1	1	1		A	10	1	1														0
6	1	1	1		.	1			1	1	0	0	1	0	1		1	0	0	0	0		0
6	1	1	1		.	2			1	1	0	0	1	0	1		0	0	0	0	0		0
6	1	1	1		.	3			1	1	0	1	1	0	1		0						0
6	1	1	1		.	4			1	1	0	0	1	0	1		0	0	0	0	0		0
6	1	1	1		.	5			0	1	0	0	1	0	1		0	0	0	0	0		0
6	1	1	1		.	6					0	0	1	0	1		0	0	0	0	0		0
6	1	1	1		.	7			1	0	0	0	1	0	1		0						0
6	1	1	1		.	8			1	0	0	0	1	0	1		0	1	0	0	0		0
6	1	1	1		.	9			1	1	0		1	0	1		0						0
6	1	1	1		.	10			1	0	0	0	1	0	1		0	0	0	0	0		0
6	1	1	1		A	1	1	1														0
6	1	1	1		A	2	1	1														0
6	1	1	1		A	3	0	1														0
6	1	1	1		A	4	1	2														0
6	1	1	1		A	5	1	1														0
6	1	1	1		A	6	1	2														0
6	1	1	1		A	7	1	1														0
6	1	1	1		A	8	1	1														0
6	1	1	1		A	9																0
6	1	1	1		A	10																0
7	1	1	1		.	1			1	0	0	0	1	0	1		1						0
7	1	1	1		.	2			1	0	0	0	1	0	1		0	1	0	0	0		0
7	1	1	1		.	3			1	1	0	0	1	0	1		1	1	0	0	1		0
7	1	1	1		.	4			1	1	0	0	1	0	1		1	0	0	0	0		0
7	1	1	1		.	5			2	1	0	0	1	0	1		1						0
7	1	1	1		.	6			1	1	0	0	1	0	1		0	0					0
7	1	1	1		.	7			0	1	0	0	1	0	1		0						1
7	1	1	1		.	8			1	1	0	0	1	0	1		0						0
7	1	1	1		.	9			2	1	0	0	1	0	1		0	0	0	0	0		0
7	1	1	1		.	10			1	1	0	0	1	0	1		0	0	0	0	0		0
7	1	1	1		A	1	1	0														0
7	1	1	1		A	2	0	0														0
7	1	1	1		A	3	0	0														0
7	1	1	1		A	4	1	0														0
7	1	1	1		A	5	1	1														0
7	1	1	1		A	6	1	1														0
7	1	1	1		A	7	0	1														0
7	1	1	1		A	8	1	1														0
7	1	1	1		A	9	1	1														0
7	1	1	1		A	10	1	2														0
8	1	1	1		.	1			2	0	0	0	1	0	1		0	0	0	0	0		1
8	1	1	1		.	2					0	0	1	0	1		0	0	0	0	0		0
8	1	1	1		.	3			1	0	0	1	1	0	1		0	0	0	0	0		0
8	1	1	1		.	4			1	1	0		1	0	1		0	0	0	0	0		0
8	1	1	1		.	5			2	0	0	0	1	0	1		0	0	1	0	0		0
8	1	1	1		.	6			2	1	0	0	1	0	1		0	0	0	0	0		0
8	1	1	1		.	7			1	0	0	0	1	0	1		0	0	0	0	0		0
8	1	1	1		.	8			1	0	0	0	1	0	1		0	0	0	0	0		0
8	1	1	1		.	9					0	0	1	0	1		0	0	0	0	0		0
8	1	1	1		.	10			2	0	0	0	1	0	1		0	0	0	0	0		0
8	1	1	1		A	1	1	2														0
8	1	1	1		A	2	1	1														0
8	1	1	1		A	3	1	1														0
8	1	1	1		A	4	0	0														0
8	1	1	1		A	5	1	1														0
8	1	1	1		A	6	1	2														0
8	1	1	1		A	7	1	2														0
8	1	1	1		A	8	1	2														0
8	1	1	1		A	9	0	1														0
8	1	1	1		A	10	1	1														0
9	1	1	1		.	1			1	0	0	0	2	0	1		1						0
9	1	1	1		.	2			1	1	0	0	0	0	1		1	0	1	0	1		0
9	1	1	1		.	3			1	1	0	0	0	0	1		1	0	1	0	0		0
9	1	1	1		.	4			1	1	0	0	1	0	1		0	0	1	0	0		0
9	1	1	1		.	5			1	0	0	0	0	0	1		0	0	1	0	0		0
9	1	1	1		.	6			1	1	0	0	1	0	1		1	0	1	0	0		0
9	1	1	1		.	7			1	1	0	0	1	0	1		1	0	1	0	0		1
9	1	1	1		.	8			1	1	0	0	1	0	1		1	1	1	0	0		1
9	1	1	1		.	9			1	1	0	0	2	0	1		0	0					1
9	1	1	1		.	10			1	1	0	0	2	0	1		1						1
9	1	1	1		A	1	1	1														0
9	1	1	1		A	2	1	1														0
9	1	1	1		A	3	1	1														0
9	1	1	1		A	4	0	0														0
9	1	1	1		A	5	1	2														0
9	1	1	1		A	6	1	1														0
9	1	1	1		A	7	0	0														0
9	1	1	1		A	8	1	2														0
9	1	1	1		A	9	0	0														0
9	1	1	1		A	10	1	1														0
10	1	1	1		.	1			1	0	0	0	1	0	1		0	0	0	0	0		0
10	1	1	1		.	2			1	1	0		1	0	1		0	0	0	0	0		0
10	1	1	1		.	3			2	0	0	0	2	0	1		0	0	0	0	0		0
10	1	1	1		.	4			2	0	0	0	2	0	1		0						0
10	1	1	1		.	5			0	1	0	0	1	0	1		0	0	0	0	0		0
10	1	1	1		.	6			0	0	0	0	2	0	1		0	0	0	1	0		0
10	1	1	1		.	7			1	0	0	0	1	0	1		0	0	0	1	0		0
10	1	1	1		.	8			2	1	0	1	1	0	1		0	0	0	1	0		0
10	1	1	1		.	9			2	0	0	0	1	0	1		0	0	0	0	0		0
10	1	1	1		.	10			1	0	0	0	1	0	1		0	1	0	0	0		0
10	1	1	1		A	1	1	2														0
10	1	1	1		A	2	1	1														0
10	1	1	1		A	3	1	2														0
10	1	1	1		A	4	1	0														0
10	1	1	1		A	5	1	2														0
10	1	1	1		A	6	1	1														0
10	1	1	1		A	7	1	1														0
10	1	1	1		A	8	1	0														0
10	1	1	1		A	9	1	2														0
10	1	1	1		A	10	0	2														0
11	1	0	1		.	1			1	1	0	0	2	0	1		1						0
11	1	0	1		.	2			1	1	0	0	2	0	1		1						1
11	1	0	1		.	3			1	1	0	0	2	0	1		1	1	1	0	0		0
11	1	0	1		.	4			1	1	0	1	2	0	1		1	0	0	0	0		0
11	1	0	1		.	5			1	1	0	1	1	0	1		1	0	1	0	0		0
11	1	0	1		.	6			1	1	0	0	1	0	1		1	0	1	0	0		1
11	1	0	1		.	7			1	1	0	0	2	0	1		1	0	1	0	0		0
11	1	0	1		.	8			1	1	0	1	1	0	1		1	0	1	0	0		0
11	1	0	1		.	9			1	1	0	0	2	0	1		1	0	1	0	0		1
11	1	0	1		.	10			1	1	0	0	0	0	1		1	0	1	0	0		1
11	1	0	1		A	1	0	0														0
11	1	0	1		A	2	1	1														0
11	1	0	1		A	3	0	1														0
11	1	0	1		A	4	0	1														0
11	1	0	1		A	5	1	2														0
11	1	0	1		A	6	0	0														0
11	1	0	1		A	7	1	1														0
11	1	0	1		A	8	0	1														0
11	1	0	1		A	9	0	1														0
11	1	0	1		A	10	1	2														0
12	1	0	1		.	1			1	1	0	1	1	0	1		0	0	1	0	0		0
12	1	0	1		.	2			1	1	0	0	1	0	1		0	0	1	0	0		0
12	1	0	1		.	3			1	1	0	1	2	0	1		0	0	1	0	0		1
12	1	0	1		.	4			1	1	0	0	2	0	1		1	0	1	1	0		1
12	1	0	1		.	5					0	0	2	0	1		1	0	1	1	0		0
12	1	0	1		.	6			1	1	0	0	2	0	1		1	0	0	0	0		1
12	1	0	1		.	7			1	1	0	1	2	0	1		1						1
12	1	0	1		.	8			1	1	0	0	1	0	1		1	0	1	1	0		1
12	1	0	1		.	9			1	1	0	1	2	0	1		0	0	1	0	0		1
12	1	0	1		.	10						1	2	0	1		1	0	1	0	0		0
12	1	0	1		A	1	1	1														0
12	1	0	1		A	2	0	0														0
12	1	0	1		A	3	0	1														0
12	1	0	1		A	4	1	2														0
12	1	0	1		A	5	1	1														0
12	1	0	1		A	6	0	0														0
12	1	0	1		A	7	0	1														0
12	1	0	1		A	8	0	1														0
12	1	0	1		A	9	0	1														0
12	1	0	1		A	10	0	2														0
13	1	0	1		.	1			1	1	0	0	2	0	1		0	0	0	0	0		0
13	1	0	1		.	2			2	1	0	0	2	0	1		0	0	0	1	0		0
13	1	0	1		.	3			1	0	0	0	0	0	1		0	0	0	1	1		0
13	1	0	1		.	4			2	0	0	0	1	0	1		0	1	0	1	0		0
13	1	0	1		.	5			1	1	0	0	2	0	1		0	0	0	0	0		0
13	1	0	1		.	6			2	1	0	0	1	0	1		0	0	1	1	0		0
13	1	0	1		.	7			1	0	0	0	0	0	1		0	0	0	0	0		0
13	1	0	1		.	8			1	0	0	0	2	0	1		0	0	1	1	0		1
13	1	0	1		.	9			2	0	0	1	2	0	1		0	0	1	1	0		1
13	1	0	1		.	10					0		1	0	1		0						0
13	1	0	1		A	1	1	1														0
13	1	0	1		A	2	0	1														0
13	1	0	1		A	3	0	2														0
13	1	0	1		A	4	0	1														0
13	1	0	1		A	5	0	0														0
13	1	0	1		A	6	0	2														0
13	1	0	1		A	7	1	1														0
13	1	0	1		A	8	0	0														0
13	1	0	1		A	9	1	1														0
13	1	0	1		A	10	0	2														0
14	1	1	1		.	1			1	1	0	1	2	0	1		1	0	0	1	0		1
14	1	1	1		.	2			1	0	0	1	2	0	1		1	1	0	1	0		0
14	1	1	1		.	3			1	1	0	0	2	0	1		1	1	0	1	0		0
14	1	1	1		.	4			1	1	0	1	2	0	1		1	1	0	0	0		0
14	1	1	1		.	5			1		0	0	2	0	1		1	1	0	0	0		1
14	1	1	1		.	6			2	1	0	0	1	0	1		1	0	0	0	0		0
14	1	1	1		.	7			1	1	0	1	1	0	1		1	0	1	0	0		0
14	1	1	1		.	8			1	1	0	0	1	0	1		1	1	0	0	0		0
14	1	1	1		.	9			1	1	0	0	2	0	1		1	0	0	0	0		0
14	1	1	1		.	10			1	1	0	1	1	0	1		1	0	1	1	0		0
14	1	1	1		A	1	1	2														0
14	1	1	1		A	2	0	1														0
14	1	1	1		A	3	0	2														0
14	1	1	1		A	4	0	1														0
14	1	1	1		A	5	1	0														0
14	1	1	1		A	6	0	2														0
14	1	1	1		A	7	1	2														0
14	1	1	1		A	8	0	0														0
14	1	1	1		A	9	0	2														0
14	1	1	1		A	10	1	2														0
15	1	1	1		.	1			1	1	0	1	2	0	1		1	0	1	0	0		0
15	1	1	1		.	2			1	1	0	1	2	0	1		1	0	0	0	0		0
15	1	1	1		.	3			1	1	0	1	2	0	1		1	0	0	0	0		0
15	1	1	1		.	4			1	1	0	0	2	0	1		1	0	1	0	0		0
15	1	1	1		.	5			1	1	0	1	1	0	1		1	0	0	0	0		0
15	1	1	1		.	6			1	1	0	1	0	0	1		0	0	1	0	0		0
15	1	1	1		.	7			1	1	0	0	0	0	1		1	0	1	0	0		0
15	1	1	1		.	8			1	1	0	0	1	0	1		1	0	0	0	0		0
15	1	1	1		.	9					0	0	2	0	1		1	0	0	0	0		0
15	1	1	1		.	10			1	1	0	0	1	0	1		1	0	0	0	0		0
15	1	1	1		A	1	1	2														0
15	1	1	1		A	2	0	1														0
15	1	1	1		A	3	1	2														0
15	1	1	1		A	4	1	2														0
15	1	1	1		A	5	0	1														0
15	1	1	1		A	6	0	1														0
15	1	1	1		A	7	0	2														0
15	1	1	1		A	8	0	2														0
15	1	1	1		A	9	1	1														0
15	1	1	1		A	10	0	1														0
19	1	0	0		.	1					0												0
19	1	0	0		.	2			2	1	0	0	1	1	2		1	0	0	0	0		1
19	1	0	0		.	3			1	1	0	0	2	0	1		0	0	0	0	0		1
19	1	0	0		.	4			0	1	0	0						0	0	1	0		1
19	1	0	0		.	5			1	1	0		2	0	1		0	0	0	0	0		1
19	1	0	0		.	6			0	1	0	0	2	0	1		0	0	0	1	0		1
19	1	0	0		.	7			1	0	0	0	2	0	1		0	0	0	0	0		1
19	1	0	0		.	8			1	0	0	0	2	0	1		0	0	0	0	0		1
19	1	0	0		.	9			2	0	0	0	1	0	1		0	0	0	0	0		0
19	1	0	0		.	10			2	1	0	0	1	0	1		0	0	1	1	0		1
19	1	0	0		A	1	1	1														0
19	1	0	0		A	2	1	2														1
19	1	0	0		A	3	1	0														0
19	1	0	0		A	4	0	1														0
19	1	0	0		A	5	1	1														1
19	1	0	0		A	6	1	2														1
19	1	0	0		A	7	1	1														1
19	1	0	0		A	8	1	1														1
19	1	0	0		A	9	1	1														0
19	1	0	0		A	10	1	2														0
20	1	0	0		.	1			1	0	0	0	0	0	1		0	0	1	1	1		0
20	1	0	0		.	2			0	0	0	0	2	0	1		1	1	1	0	0		1
20	1	0	0		.	3			2	0	0	1	2	0	1		0	0	0	0	0		1
20	1	0	0		.	4			2	0	0	0	2	0	1		0	0	0	0	0		1
20	1	0	0		.	5			2	0	0	0	2	0	1		0	0	0	0	0		0
20	1	0	0		.	6			2	0	0	0	2	0	1		0	0	0	0	0		0
20	1	0	0		.	7			1	0	0	0	2	0	1		0	0	0	0	0		1
20	1	0	0		.	8			1	1	0	0	2	0	1		0	0	0	0	0		0
20	1	0	0		.	9			1	0	0	0	1	0	1		0	0	0	0	0		0
20	1	0	0		.	10			2	0	0		1	0	1		0	0	0	0	0		0
20	1	0	0		A	1	0	1														0
20	1	0	0		A	2	1	2														0
20	1	0	0		A	3	0	1														0
20	1	0	0		A	4	0	1														1
20	1	0	0		A	5	1	1														0
20	1	0	0		A	6	1	1														0
20	1	0	0		A	7	1	1														0
20	1	0	0		A	8	1	1														0
20	1	0	0		A	9	1	1														0
20	1	0	0		A	10	0	1														0
21	1	0	0		.	1			1	1	0	0	1	0	1		1	0	1	1	0		0
21	1	0	0		.	2			1	1	0	0	1	0	1		1	0	0	1	0		0
21	1	0	0		.	3			1	0	0	1	1	0	1		1						0
21	1	0	0		.	4			1	1	0	1	2	0	1		1	0	1	1	0		0
21	1	0	0		.	5			1	1	0	0	2	0	1		1	0	1	1	0		0
21	1	0	0		.	6			1		0	0	2	0	1		1	0	1	1	0		0
21	1	0	0		.	7			1		0	1	2	0	1		1	0	1	1	0		0
21	1	0	0		.	8			1		0	1	2	0	1		1	0	1	1	0		0
21	1	0	0		.	9			1	1	0	0	2	0	1		1	0	1	1	0		0
21	1	0	0		.	10			1	1	0	0	2	0	1		1	0	1	1	0		0
21	1	0	0		A	1	1	1														0
21	1	0	0		A	2	0	1														0
21	1	0	0		A	3	0	1														0
21	1	0	0		A	4	1	2														0
21	1	0	0		A	5	0	2														0
21	1	0	0		A	6	0	1														0
21	1	0	0		A	7	1	2														0
21	1	0	0		A	8	1	1														0
21	1	0	0		A	9	1	2														0
21	1	0	0		A	10	1	2														0
22	1	1	1		.	1			1	1	0	0	2	0	1		1	0	1	1	0		1
22	1	1	1		.	2			1	1	0	1	1	0	1		0	0	1	1	0		0
22	1	1	1		.	3			1	1	0	0	1	0	1		0	0	1	1	0		0
22	1	1	1		.	4			1	1	0	0	1	0	1		0	0	0	0	0		0
22	1	1	1		.	5			1	1	0	0	2	0	1		0	0	1	1	0		0
22	1	1	1		.	6			1	1	0	0	1	0	1		0	0	0	0	0		0
22	1	1	1		.	7			1	1	0	0	2	0	1		0						0
22	1	1	1		.	8			1	1	0	0	1	0	1		0						0
22	1	1	1		.	9			1	1	0	0	1	0	1		0	0	0	0	0		0
22	1	1	1		.	10			1	1	0	0	1	0	1		0	0	0	0	0		0
22	1	1	1		A	1	1	2														0
22	1	1	1		A	2	1	0														0
22	1	1	1		A	3	0	2														0
22	1	1	1		A	4	0	1														0
22	1	1	1		A	5	1	2														0
22	1	1	1		A	6	0	2														0
22	1	1	1		A	7	0	2														0
22	1	1	1		A	8	1	2														0
22	1	1	1		A	9	0	0														0
22	1	1	1		A	10	0	1														0
23	1	1	1		.	1			1	0	0	1	1	0	1		0	0	0	0	0		1
23	1	1	1		.	2			1	0	0	1	1	1	2		0	0	0	0	0		0
23	1	1	1		.	3			2	0	0	0	2	0	1		0	1	0	0	0		1
23	1	1	1		.	4			1	0	0	0	0	0	1		0	0	0	1	0		0
23	1	1	1		.	5			1	0	0	0	0	0	1		0	0	0	1	1		0
23	1	1	1		.	6			1	0	0	0	1	1	2		0	0	1	1	0		1
23	1	1	1		.	7			2	1	0	0	2	1	2		0	1	0	0	0		0
23	1	1	1		.	8			1	0	0	0	1	0	1		0	1	0	0	0		1
23	1	1	1		.	9			2	0	0	0	2	1	2		0	0	0	0	0		0
23	1	1	1		.	10			1	0	0	1	1	1	2		0	0	0	0	0		0
23	1	1	1		A	1	1	2														0
23	1	1	1		A	2	1	2														0
23	1	1	1		A	3	1	2														0
23	1	1	1		A	4	1	1														0
23	1	1	1		A	5	1	2														0
23	1	1	1		A	6	0	2														0
23	1	1	1		A	7	1	2														0
23	1	1	1		A	8	1	1														0
23	1	1	1		A	9	0	2														0
23	1	1	1		A	10	1	2														0
24	1	0	1		.	1	1	1	1	0	0	0	0	2	0	1	0	0	1	1	1		0
24	1	0	1		.	2	0	1	1	1	1	0	1	0	1	0	0	0	1	1	1		0
24	1	0	1		.	3	1	1	1	1	0	0	1	0	1	0	0	1	1	1	1		0
24	1	0	1		.	4	0	1	1	1	0	0	0	0	1	0	0	0	1	1	1		0
24	1	0	1		.	5	1	1	1	1	0	0	0	2	0	0	0	0	1	1	1		0
24	1	0	1		.	6	2	1	1	1	0	0	0	2	0	0	0	0	1	1	0		0
24	1	0	1		.	7	1	1	1	1	0	0	1	2	0	0	0	0	1	1	1		0
24	1	0	1		.	8	0	2	1	1	0	0	1	0	1	0	0	0	1	1	1		0
24	1	0	1		.	9	1	1	1	1	0		1	0	1	0	1	0	1	1	1		0
24	1	0	1		.	10	1	1	1	1	0		1	0	1	1	1	0	1	1	1		0
24	1	0	1		a	1																1
24	1	0	1		a	2																0
24	1	0	1		a	3																1
24	1	0	1		a	4																0
24	1	0	1		a	5																1
24	1	0	1		a	6																1
24	1	0	1		a	7																1
24	1	0	1		a	8																1
24	1	0	1		a	9																1
24	1	0	1		a	10																1
25	1	0	1		.	1	1	0	1	1	0	0	1	0	1	0	0	0	1	1	0	0	0
25	1	0	1		.	2	0	0	1	0	0	0	0	0	1	0	1	0	0	1	0	0	0
25	1	0	1		.	3	0	0	1	0	0	0	1	2	0	0	0	0	1	1	0	0	0
25	1	0	1		.	4	0	1	0	0	0	0	1	0	1	0	0	1	1	1	1	0	0
25	1	0	1		.	5	0	0	0	0	0	0	0	2	0	0	0	1	1	1	1	0	0
25	1	0	1		.	6	1	0	2	1	0	0	0	0	1	0	1	0	1	1	0	0	0
25	1	0	1		.	7	1	0	1	0	0	0	1	0	1	0	0	1	1	1	1	0	0
25	1	0	1		.	8	1	0	1	0	0	0	1	0	1	0	1	0	1	0	1	0	1
25	1	0	1		.	9	2	0	1	1	0	0	0	0	1	0	1					0	0
25	1	0	1		.	10	0	0	1	0	0	0	0	2	0	0	0	0	1	1	1	0	0
26	1	1	1		.	1	1	1	1	0	0	0	1	0	1	0	0	0	1	1	1		0
26	1	1	1		.	2	1	1	1	1	0	0	1	0	1	0	0	0	1	1	1		0
26	1	1	1		.	3	1	1	1	1	0	0	1	0	1	0	0	0	1	1	0		0
26	1	1	1		.	4	0	1	0	1	0	0	0	1	2	1	1	0	0	0	1		0
26	1	1	1		.	5	0	1	1	1	0	0	0	0	1	0	0	0	1	1	1		0
26	1	1	1		.	6	0	1			0	0	1	0	1	0	0	0	1	1	0		0
26	1	1	1		.	7	0	1	1	1	0	0	0										0
26	1	1	1		.	8	1	1	1	0	0	0	1	0	1	0	0	0	1	1	1		0
26	1	1	1		.	9	1	1	1	1	0	0	0	2	0	0	0						0
26	1	1	1		.	10	1	1	1	1	0	1	0	2	0	0	0	0	0	0	1		0
26	1	1	1		a	1																0
26	1	1	1		a	2																0
26	1	1	1		a	3																1
26	1	1	1		a	4																0
26	1	1	1		a	5																1
26	1	1	1		a	6																1
26	1	1	1		a	7																1
26	1	1	1		a	8																1
26	1	1	1		a	9																0
26	1	1	1		a	10																0
27	1	1	1		.	1	1	1	1	1	0	0	0	0	1	0	1	0	1	1	0		0
27	1	1	1		.	2	1	1	1	1	0	0	1	0	1	0	1	1	1	1	1		0
27	1	1	1		.	3	1	1	1	0	0	0	1	0	1	0	0	0	0	0	0		0
27	1	1	1		.	4	1	1	1	1	0	0	1	0	1	0	0	1	1	1	1		0
27	1	1	1		.	5	2	1	1	1	0	0	1	0	1	0	0	0	1	1	1		0
27	1	1	1		.	6	2	1	1	1	0	0	2	0	1	1	0						0
27	1	1	1		.	7	1	1	1	1	0	0	1	0	1	1	0	0	1	1	1		0
27	1	1	1		.	8	1	1	1	1	0	0	0	0	1	0	0	0	0	1	0		0
27	1	1	1		.	9	1	1	1	1	0	0	0	0	1	0	0	1	1	1	1		0
27	1	1	1		.	10	0	1	1	0	0	0	0	0	1	0	0	0	1	1	0		0
27	1	1	1		a	1																1
27	1	1	1		a	2																1
27	1	1	1		a	3																1
27	1	1	1		a	4																0
27	1	1	1		a	5																1
27	1	1	1		a	6																1
27	1	1	1		a	7																1
27	1	1	1		a	8																1
27	1	1	1		a	9																1
27	1	1	1		a	10																1
28	1	1	1		.	1	2	1	2	1	0	0	1	0	1	0	0	1	1		1		0
28	1	1	1		.	2	2	0	1	0	0	0	0	2	0	0	0	1	1	1	1		0
28	1	1	1		.	3	2	1	2	1	0	0	1	0	1	1	1	1	1	1	0		0
28	1	1	1		.	4	1	1	2	1	0	0	1	0	1	0	1	1	1	1	1		0
28	1	1	1		.	5	1	0	1	1	0	0	1	0	1	0	0						1
28	1	1	1		.	6	1	1	2	1	0	0	1	0	1	0	1	1	1	1	1		0
28	1	1	1		.	7	2	1	1	0	0	0	1	0	1	0	1	0	1	1	1		0
28	1	1	1		.	8	0	0	2	1	0	0	1	0	1	0	2	0	1	1	0		0
28	1	1	1		.	9	1	0	1	0	0	0	1	0	1	0	0	0	1	1	0		0
28	1	1	1		a	10	0	2	1	1	0	0	0	0	1	0	0	0	1	1	1		0
28	1	1	1		a	1																1
28	1	1	1		a	2																1
28	1	1	1		a	3																1
28	1	1	1		a	4																1
28	1	1	1		a	5																1
28	1	1	1		a	6																1
28	1	1	1		a	7																1
28	1	1	1		a	8																1
28	1	1	1		a	9																0
28	1	1	1		a	10																1
29	1	0	1		.	1	2	1	2	1	0	0	1	0	1	1	0	1				1	0
29	1	0	1		.	2	1	1	2	1	0	0	1	0	1	0	0	1	1	1	0	1	0
29	1	0	1		.	3	1	1	1	0	0	0	1	0	1	0	0	1	1	1	1	1	0
29	1	0	1		.	4	2	0	1	1	0		1	0	1	0	1	0	0	0	0	1	0
29	1	0	1		.	5	1	0	2	1	0	0	1	0	1	0	2	1	1	1	1	1	0
29	1	0	1		.	6	1	1	1	0	0	0	1	0	1	0	0	1	1	1	1	1	0
29	1	0	1		.	7	1	1	1	0	0	0	0	0	1	0	0	1	1	1	1	1	0
29	1	0	1		.	8	1	1	1	0	0	0	1	0	1	0	1	0				1	0
29	1	0	1		.	9	2	0	1	1	0	0	1	0	1	0	0	1	0	0	1	1	0
29	1	0	1		.	10			1	1	0	0	1	0	1	0	0	1	1	1	0	1	0
30	1	1	1		.	1	1	0	0	0	0	0	0	0	1	0	0	0	1	1	1	1	0
30	1	1	1		.	2	1	1	1	0	0	0	0	0	1	0	0	1	1	1	1	0	0
30	1	1	1		.	3	1	0	1	0	0	0	0	0	1	0	0	0	1	1	1	1	0
30	1	1	1		.	4	1	0	1	0	0	0	0	0	1	1	2	1	1	1	1	1	0
30	1	1	1		.	5	1	0	1	0	0	0	0	0	1	0	0	1	1	1	1	1	0
30	1	1	1		.	6	1	1	1	1	0	0	1	0	1	0	0	0	1	1	1	1	0
30	1	1	1		.	7	1	2	1	0	0	0	0	0	1	0	0	1	1	1	1	1	0
30	1	1	1		.	8	2	0	1	0	0	0	0	0	1	0	0	1	1	1	1	1	0
30	1	1	1		.	9	1	2	1	0	0	0	1	0	1	0	0	1	1	1	1	0	0
30	1	1	1		.	10	0	1	1	0	0	0	0	0	1	0	0	1	1	1	1	0	0
31	1	1	1		.	1	2	0	2	1	0	0	1	0	1	1	0	1	0	1	1	1	0
31	1	1	1		.	2	2	1	2	1	0	0	0	0	1	0	0	1	0	1	1	1	0
31	1	1	1		.	3	2	1	2	1	1	0	0	0	1	0	0	1	1	1	1	1	0
31	1	1	1		.	4	2	1	2	1	0	0	0	0	1	0	1	1	1	1	0	1	0
31	1	1	1		.	5	2	1	2	0	0	0	0	0	1	0	1	1	1	1	1	1	0
31	1	1	1		.	6	2	1	2	0	0	0	1	2	0	0	1	1	1	1	1	1	1
31	1	1	1		.	7	2	2	2	0	0	0	1	1	2	1	1	1	1	1	1	1	0
31	1	1	1		.	8	2	1	2	1	0	0	0	2	0	0	1	1	1	1	1	1	0
31	1	1	1		.	9	1	1			0	0	0	0	1	1	1	1	1	1	1	1	0
31	1	1	1		.	10	2	2	2	1	0	0	0	0	1	0		1	0	0	1	1	0
32	1	1	1		.	1	2	0	1	1	0	0	0	0	1	0	0	1	1	1	1	1	0
32	1	1	1		.	2	0	0	1	0	0	0	0	0	1	0	0	0	1	1	1	0	0
32	1	1	1		.	3	2	0	1	1	0	0	0	0	1	0	0	1	1	1	0	1	0
32	1	1	1		.	4	1	0	1	0	0	0	0	0	1	0	0	1	1	1	0	1	0
32	1	1	1		.	5	2	0	2	0	0	0	0	0	1	0	0	1	1	1	1	1	0
32	1	1	1		.	6	1	1	1	0	0	0	1	0	1	0	0	1	1	1	1	0	0
32	1	1	1		.	7	1	0	1	0	0	0	0	0	1	0	0	1	1	1	0	0	0
32	1	1	1		.	8	1	0	1	0	0	0	1	0	1	0	0	1	1	1	0	1	0
32	1	1	1		.	9	1	0	1	0	0	0	0	0	1	0	0	1	1	1	1	1	0
32	1	1	1		.	10	1	1	1	1	0	0	0	0	1	0	0	1	1	1	1	1	0
33	1	0	1		.	1	1	0	1	0	0	0	0	0	1	0	0	1	1	1	1	1	0
33	1	0	1		.	2	1	2	2	0	0	0	0	0	1	0	0	1	1	1	1	1	0
33	1	0	1		.	3	1	0	2	0	0	0	0	0	1	0	0	1	1	1	1	1	0
33	1	0	1		.	4	1	1	1	0	0	0	0	0	1	0	0	1	1	1	1	1	0
33	1	0	1		.	5	1	0	1	1	0	0	1	0	1	0	0	1	1	1	0	1	0
33	1	0	1		.	6	1	2	1	0	0	0	0	1	2	0	0	1	1	1	1	1	0
33	1	0	1		.	7	2	0	1	0	0	0	0	1	2	0	0	1				1	0
33	1	0	1		.	8	1	1	1	0	0	0	1	0	1	0	0	0	1	1	1	0	0
33	1	0	1		.	9	1	1	1	0	0	0	0	0	1	0	0	1	1	1	1	1	0
33	1	0	1		.	10	1	1	2	0	0	0	1	0	1	0	0	1	1	1	1	0	0
34	1	0	1		.	1	1	0	1	1	0	0	0	0	1	0	0	1	1	1	1	1	0
34	1	0	1		.	2	2	0	1	0	0	0	0	0	1	0	0	1	1	1	1	1	0
34	1	0	1		.	3	1	1	1	0	0	1	0	0	1	0	0	0	1	1	0	1	0
34	1	0	1		.	4	2	1	2	0	0	1	1	2	0	0	0	1	1	1	1	1	0
34	1	0	1		.	5	1	0	1	1	0	1	0	0	1	0	0	0	1	1	1	1	0
34	1	0	1		.	6	2	1	1	1	0	0	1	0	1	0	1	1	1	1	1	1	0
34	1	0	1		.	7	1	1	1	0	0	1	0	2	0	0	0	1	1	1	1	1	0
34	1	0	1		.	8	0	1	1	0	0	1	0	2	0	0	0	1	1	1	1	1	0
34	1	0	1		.	9	1	0	1	1	0		1	0	1	0	0	1	1	1	1	1	0
34	1	0	1		.	10			1	1	0		0	0	1	0	1	1	1	1	0	1	0
35	1	0	1		.	1	1	1	1	0	0	0	1	0	1	0	0	1	1	1	1	1	0
35	1	0	1		.	2	0	1	1	0	0	0	0	0	1	0	0	1	0	0	0	1	0
35	1	0	1		.	3	1	1	1	1	0	0	2	1	2	0	2	1	1	1	1	0	0
35	1	0	1		.	4	2	1	1	0	0	0	1	0	1	0	0	1	1	1	0	1	0
35	1	0	1		.	5	1	1	1	0	0	0	0	1	2	0	0	1	1	1	0	1	0
35	1	0	1		.	6	2	0	1	0	0	0	0	1	2	0	0	1	1	1	1	1	0
35	1	0	1		.	7	2	1	1	1	0	0	1	0	1	0	0	1	1	1	0	1	0
35	1	0	1		.	8	1	2	1	0	0	0	2	0	1	0	0	1	1	1	0	1	0
35	1	0	1		.	9	1	1	1	0	0	0	0	0	1	0	0	1				0	0
35	1	0	1		.	10	1	2	1	0	0	0	1	0	1	0	0	1	1	1	1	1	0
36	1	1	1		.	1	1	0	0	1	0	0	1	0	1	0	0	1	1	1	1	1	0
36	1	1	1		.	2	0	0	1	0	0	0	0	0	1	0	0	1	1	1	1	0	0
36	1	1	1		.	3	0	0	0	0	0	0	0	0	1	0	0	1	1	1	0	0	0
36	1	1	1		.	4	1	0	1	0	0	1	1	0	1	0	0	1	1	1	1	1	0
36	1	1	1		.	5	2	0	1	0	0	0	0	0	1	0	0	1	1	1	1	1	0
36	1	1	1		.	6	1	0	1	0	0	0	1	0	1	0	0	1	1	1	0	1	0
36	1	1	1		.	7	1	0	1	0	0	0	0	0	1	0	0	1	1	1	1	1	0
36	1	1	1		.	8	0	0	1	1	0	0	0	0	1	0	0	1	1	1	0	0	0
36	1	1	1		.	9	1	0	1	0	0	0	1	0	1	0	0	1	1	1	0	1	0
36	1	1	1		.	10	1	0	1	0	0	0	1	0	1	0	0	1	1	1	1	1	0
37	1	1	1		.	10	1	0	1	0	0	0	1	0	1	0	0	1	1	1	0	1	0
38	1	0	1		.	1	1	0	1	0	0	0	1	0	1	0	0	0	1	1	1	1	0
38	1	0	1		.	2	1	0	1	0	0	0	0	0	1	0	0	1	1	1	1	1	0
38	1	0	1		.	3	1	1	1	0	0	1	1	0	1	0	0	1	1	1	1	1	0
38	1	0	1		.	4	0	1	1	0	0	0	1	0	1	0	0	1	1	1	1	0	0
38	1	0	1		.	5	1	0	1	0	0	0	1	0	1	0	1	1				1	0
38	1	0	1		.	6	1	0	1	0	0	0	1	0	1	0	0	1				1	0
38	1	0	1		.	7	1	1	1	0	0	0	1	0	1	0	0	1	1	1	1	1	0
38	1	0	1		.	8	1	0	1	0	0	0	1	2	0	0	0	1	1	1	1	1	0
38	1	0	1		.	9	0	0	1	0	0	0	0	0	1	0	0					1	0
38	1	0	1		.	10	1	1	1	1	0	1	1	0	1	0	1	1	1	1	1	1	0
39	1	0	1		.	1	1	1	1	1	0	1	2	1	2	0	2	1	1	1	0	1	0
39	1	0	1		.	2	1	0	2	0	0	0	2	1	2	0	2	1	1	1	1	1	0
39	1	0	1		.	3	1	0	1	0	0	0	0	0	1	0	0	0	1	1	0	1	0
39	1	0	1		.	4	1	0	1	0	0	0	2	1	2	0	2	1	1	1	1	1	0
39	1	0	1		.	5	1	1	1	0	0	1	1	1	2	0	1	1	1	1	1	1	0
39	1	0	1		.	6	0	0	0	0	0	0	0	0	1	0	0	1	1	1	1	0	0
39	1	0	1		.	7	1	0	1	0	0	0	1	0	1	0	0	0				1	0
39	1	0	1		.	8	1	1	2	0	0	0	0	0	1	0	0	1	1	1	0	1	0
39	1	0	1		.	9	1	1	2	0	0	0	0	0	1	0	2	1	1	1	1	1	0
39	1	0	1		.	10	1	1	1	0	0	0	1	0	1	0	0	1	1	1	1	1	0
40	1	0	1		.	1	0	2	1	0	0	0	1	0	1	0	2	1	1	1	0	0	0
41	1	1	1		.	1	0	1	1	0	0	0	1	0	1	0	0	1	1	1	1	0	0
41	1	1	1		.	2	1	1	2	0	0	0	2	0	1	0	1	0	1	1	1	1	0
41	1	1	1		.	3	1	1	1	0	0	0	1	0	1	0	0	1	1	1	0	1	0
41	1	1	1		.	4	1	0	1	0	0	0	2	0	1	0	0	1	1	1	1	1	0
41	1	1	1		.	5	0	2	1	1	0	0	1	0	1	0	0	0	1	1	0	0	0
41	1	1	1		.	6	1	1	1	0	0	0	1	0	1	0	1	1	1	1	0	1	0
41	1	1	1		.	7	1	1	1	0	0	0	2	0	1	0	1	1	1	1	0	1	0
41	1	1	1		.	8	1	0	1	1	0	0	1	0	1	1	1	1	1	1	1	1	0
41	1	1	1		.	9	0	1	1	0	0	0	1	0	1	0	0	0	1	1	0	0	0
41	1	1	1		.	10	1	1	2	0	0	0	2	0	1	0	2	1				1	0
42	1	0	1		.	1	1	1	1	0	0	0	2	0	1	0	0	1	1	1	0	1	0
42	1	0	1		.	2	0	0	1	0	0	0	1	0	1	0	1	0	1	0	1	0	0
42	1	0	1		.	3	1	0	1	0	0	1	1	0	1	0	0	0	1	1	0	1	0
42	1	0	1		.	4	0	0	1	0	0	0	1	0	1	0	2	0	1	1	1	0	0
42	1	0	1		.	5	1	0	1	0	0	0	2	0	1	0	0	1	1	1	1	1	0
42	1	0	1		.	6	0	2	1	0	0	0	0	0	1	0	0	1	1	1	0	0	0
42	1	0	1		.	7	1	1	1	0	0	0	0	0	1	0	0	1	1	1	0	1	0
42	1	0	1		.	8	0	1	1	0	0	0	2	0	1	0	2	1	0	0	0	0	0
42	1	0	1		.	9	0	2	1	0	0	0	2	0	1	0	2	0	0	0	1	0	0
42	1	0	1		.	10	1	1	1	0	0	0	1	0	1	0	1	1	1	1	0	1	0
43	1	1	1		.	1	0	1	1	0	0	0	2	0	1	0	0	1	1	1	0	0	0
43	1	1	1		.	2	2	0	2	1	0	0	0	0	1	0	0	1	1	1	0	1	0
43	1	1	1		.	3	1	1	1	1	0	0	1	0	1	0	1	1	1	1	0	1	0
43	1	1	1		.	4	1	1	2	0	0	0	1	0	1	0	0	1	1	1	0	1	0
43	1	1	1		.	5	1	2	1	0	0	0	2	0	1	0	0	1	1	1	1	1	0
43	1	1	1		.	6	1	0	2	0	0	0	0	0	1	0	0	1	1	1	1	1	0
43	1	1	1		.	7	1	1	1	0	0	0	2	0	1	0	0	1	1	1	1	1	0
43	1	1	1		.	8	1	1	1	1	0	1	1	0	1	0	1	1	1	1	1	1	0
43	1	1	1		.	9	0		1	0	0	1	2	0	1	0	0	1	1	1	1	0	0
43	1	1	1		.	10	1	1	1	0	0	0	2	0	1	0	1	1	1	1	1	1	0
44	1	1	1		.	2	1		1	1	0	0	2	0	1	0	0	1	1	1	0	1	0
44	1	1	1		.	3	1		2	1	0	0	2	0	1	0	0	1	1	1	0	1	0
44	1	1	1		.	4	0		1	1	0	0	2	0	1	0	0	1				0	0
44	1	1	1		.	5	2		2	0	0	0	0	0	1	0	0	1	1	1	1	1	0
44	1	1	1		.	6	0		1	1	0	0	0	0	1	0	0	1	1	1	0	0	0
44	1	1	1		.	7	1		2	1	0	0	1	0	1	0	0	1	1	1	0	1	0
44	1	1	1		.	8			1	1	0	0	1	0	1	0	0	1	1	1	0	0	0
44	1	1	1		.	9					0												0
44	1	1	1		.	10					0												0
45	1	1	1		.	1			1	1	0	0	2	0	1	0	2	1	1	1	1	0	0
45	1	1	1		.	2	1	0	2	1	0	0	2	0	1	0	2	1	1	1	1	1	0
45	1	1	1		.	3	0	0	1	1	0	0	1	0	1	0	1	1	1	1	0	0	0
45	1	1	1		.	4	0	1	1	1	0	0	1	0	1	0	1	1	1	1	0	0	0
45	1	1	1		.	5	1	0	1	1	0	0	1	0	1	0	2	1	1	1	0	1	0
45	1	1	1		.	6	1	0	2	1	0	0	1	0	1	0	0	1	1	1	0	1	0
45	1	1	1		.	7	0	0	1	1	0	0	2	0	1	0	0	1	1	1	0	0	0
45	1	1	1		.	8	0	1	1	0	0	0	1	0	1	0	0	1	1	1	0	0	0
45	1	1	1		.	9	1	0	1	0	0	0	0	0	1	1	0	1	1	1	0	1	0
45	1	1	1		.	10			2	1	0	0	2	0	1	0	2	1	1	1	1	1	0
46	1	1	1		.	1		1	1	0	0	0	1	0	1	0	0	0	1	1	0	1	0
46	1	1	1		.	2	0	1	1	0	0	0	1	0	1	0	2	1	1	1	1	1	0
46	1	1	1		.	3	0	1	1	0	0	0	1	0	1	0	2	1				0	0
46	1	1	1		.	4	1	1	1	1	0	0	1	0	1	0	1	1				1	0
46	1	1	1		.	5	1	1	1	0	0	0	1	0	1	0	0	1	1	1	0	0	0
46	1	1	1		.	6	1	2	2	1	0	0	1	0	1	0	1	1	1	1	0	0	0
46	1	1	1		.	7	0	1	1	1	0	0	1	0	1	0	1	1	1	1	0	0	0
46	1	1	1		.	8	2	0	2	1	0	0	2	0	1	0	0	1	1	1	0	1	0
46	1	1	1		.	9	1	0	2	1	0	0	0	0	1	0	0	1	1	1	1	0	0
46	1	1	1		.	10	2	1	2	0	0	0	0	0	1	1	0	1	1	1	0	1	0
47	1	1	1		.	1	1	1	2	1	0	0	0	0	1	0	0	1	1	1	0	1	0
47	1	1	1		.	2	2	0	2	1	0	1	1	0	1	0	1	1	1	1	0	1	0
47	1	1	1		.	3	1	1	1	1	0	1	0	0	1	0	0	1	1	1	0	1	0
47	1	1	1		.	4	0	0	1	1	0	0	1	0	1	0	1	1	1	1	1	0	0
47	1	1	1		.	5	0	0	1	1	0	0	2	0	1	0	0	1	1	1	0	0	0
47	1	1	1		.	6	2	1	2	0	0	0	1	0	1	0	0	1	1	1	0	1	0
47	1	1	1		.	7	0	1	1	0	0	0	1	0	1	0	1	1	1	1	1	0	0
47	1	1	1		.	8	1	1	1	1	0	0	1	0	1	0	2	1	1	1	1	1	0
47	1	1	1		.	9	0	1	2	1	0	0	0	0	1	0	0	0	1	1	1	0	0
47	1	1	1		.	10	1	1	1	1	0	0	2	0	1	0	1	1				1	0
48	1	1	1		.	1	0	1	1	0	0	0	1	0	1	0	0	1	1	1	0	0	0
48	1	1	1		.	2	0	1	0	0	0	0	1	0	1	0	1	0	1	1	0	0	0
48	1	1	1		.	3	0	0	1	1	0	1	1	0	1	0	0	1	1	1	0	0	0
48	1	1	1		.	4					0		2	2	0	0	0	1	1	1	1	0	0
48	1	1	1		.	5	1	0	1	1	0		0	0	1	0	0	1	1	1	0	0	0
48	1	1	1		.	6	1	0	2	1	0	0	2	0	1	0	2	1				1	0
48	1	1	1		.	7			1		0	0	2	0	1	1	1	1					0
48	1	1	1		.	8	0	1	1	0	0	0	1	0	1	0	1	1	1	1	0	0	0
48	1	1	1		.	9	0	0	1	0	0	0	1	0	1	0	0	1	1	1	1	0	0
48	1	1	1		.	10	1	0	2	0	0	0	1	0	1	0	1	1	1	1	0	1	0
49	1	1	1		.	1	1	0	2	0	0	0	1	0	1	0	1	1	1	1	1	1	0
49	1	1	1		.	2	0	0	1	1	0	0	1	1	2	1	2	0	1	1	1	0	0
49	1	1	1		.	3	0	0	1	0	0	0	2	0	1	0	2	1	1	1	0	0	0
49	1	1	1		.	4	0	1	1	0	0	0	2	0	1	0	0	1	1	1	1	0	0
49	1	1	1		.	5	1	0	2	0	0	0	2	0	1	0	1	0	1	1	1	0	0
49	1	1	1		.	6	0	2	0	0	0	0	0	0	1	0	0	1	1	1	1	0	0
49	1	1	1		.	7	1	0	2	0	0	0	2	0	1	0	1	1	1	1	1	0	0
49	1	1	1		.	8	1	0	1	1	0	0	2	0	1	0	0	1	1	1	0	0	0
49	1	1	1		.	9	1	0	1	0	0	0	2	0	1	0	1	1	1	1	0	0	0
49	1	1	1		.	10	1	0	2	0	0	0	2	0	1	0	0	1	1	1	0	1	0
50	1	0	1		.	1	2		2	0	0	0	1	0	1	0	0	1	1	1	1	1	0
50	1	0	1		.	2	1	1	1	0	1	0	1	0	1	0	0	0	1	1	1	1	0
50	1	0	1		.	3	2		1	1	1	0	0	0	1	0	0	1	1	1	1	1	0
50	1	0	1		.	4	2	1	2	1	1	0	1	1	2	0	1	0				1	0
50	1	0	1		.	5	2	1	2	0	1	0	1	1	2	0	1	1	1	1	1	1	0
50	1	0	1		.	6	2	1	2	0	1	0	1	1	2	0	1	1	1	1	1	1	0
50	1	0	1		.	7	2	1	2	1	1	0	1	1	2	0	1	1	1	1	0	1	0
50	1	0	1		.	8	2	1	2	0	0	0	1	1	2	0	0	1	1	1	0	1	0
50	1	0	1		.	9	2	0	2	1	0	0	0	1	2	0	0	1	1	0	0	1	0
50	1	0	1		.	10	2	0	2	1	0	1	1	1	2	0	0	0	1	1	0	1	0
51	1	1	1		.	1	0	1	0	0	1	0	1	0	1	0	0	1	0	1	1	0	0
51	1	1	1		.	2	1	0	1	0	1	0	0	0	1	0	0	0	1	1	1	1	0
51	1	1	1		.	3	0	0	1	0	1	0	1	0	1	0	0	1	0	1	0	1	0
51	1	1	1		.	4	1	1	1	0	1	0	1	0	1	0	0	0	1	1	1	1	0
51	1	1	1		.	5	0	0	1	0	1	1	0	0	1	0	0	0	1	1	1	0	0
51	1	1	1		.	6	0	2	1	0	1	1	1	1	2	0	0	1	1	1	1	0	0
51	1	1	1		.	7	1	1	1	0	1	0	1	0	1	0	0	0	1	1	1	1	0
51	1	1	1		.	8	1	1	1	0	1	0	1	0	1	0	0	1	1	1	0	1	0
51	1	1	1		.	9	0	0	1	0	1	0	1	0	1	0	0	0	1	1	1	0	0
51	1	1	1		.	10	1	1	1	0	1	0	2	0	1	1	0	0	1	1	1	1	0
52	1	1	1		.	1	0	1	1	0	1	0	1	0	1	0	0	0	1	1	1	0	0
52	1	1	1		.	2	1	0	1	0	1	0	0	0	1	0	0	1	1	1	1	1	0
52	1	1	1		.	3	0	2	1	0	1	0	2	0	1	0	0	1	1	1	1	0	0
52	1	1	1		.	4	0	1	1	0	0	0	1	1	2	0	0	1	1	1	1	0	0
52	1	1	1		.	5	0	1	1	0	0	0	0	0	1	0	0	1	1	1	1	1	0
52	1	1	1		.	6	0	0	1	0	0	0	0	0	1	0	0	1	1	1	1	0	0
52	1	1	1		.	7	1	0	1	0	1	0	1	0	1	0	0	1	1	1	0	1	0
52	1	1	1		.	8	1	1	1	0	1	0	0	0	1	0	0	0	1	1	1	1	0
52	1	1	1		.	9	1	0	1	0	1	0	0	0	1	0	0	1	1	1	1	0	0
52	1	1	1		.	10	1	0	1	0	1	0	0	0	1	0	0	0	1	1	1	1	0
53	1	0	1		.	1			1	1	1	0	1	0	1	0	0	1	1	1	1	0	0
53	1	0	1		.	2	1	0	1	1	1	0	2	0	1	0	2	1	1	1	1	1	0
53	1	0	1		.	3	1	0	1	0	1	0	1	0	1	0	0	1	1	1	1	1	0
53	1	0	1		.	4	1	0	1	1	1	0	2	0	1	0	0	1	1	1	1	1	0
53	1	0	1		.	5	1	1	1	0	1	0	2	0	1	0	0	1	1	1	1	1	0
53	1	0	1		.	6	1	1	1	0	1	0	2	0	1	0	1	1	1	1	1	1	0
53	1	0	1		.	7	1	0	1	1	1	0	2	0	1	0	0	1	1	1	1	1	0
53	1	0	1		.	8	1	1	1	1	1	0	2	0	1	0	1	1	1	1	1	1	0
53	1	0	1		.	9	1	1	1	0	1	0	0	0	1	0	0	0	1	1	1	1	0
53	1	0	1		.	10	1	1	1	0	1	0	1	0	1	0	0	1	1	1	1	1	0
54	1	0	1		.	1	1	1	1	0	1	0	1	0	1	0	0	1	1	1	1	1	0
54	1	0	1		.	2	0	2	1	0	1	0	1	0	1	0	1	1	1	1	1	0	0
54	1	0	1		.	3	1	1	1	0	1	0	1	0	1	0	0	1	1	1	1	1	0
54	1	0	1		.	4	1	1	1	0	1	0	0	0	1	0	0	1	1	1	1	1	0
54	1	0	1		.	5	1	0	1	0	1	1	2	0	1	0	0	1	1	1	1	1	0
54	1	0	1		.	6	1	1	1	0	1	1	0	0	1	0	0	1	1	1	1	1	0
54	1	0	1		.	7	1	0	1	1	1	0	2	0	1	0	2	1	1	1	1	1	0
54	1	0	1		.	8	1	0	1	0	1	0	1	0	1	1	0	0	0	1	1	1	0
54	1	0	1		.	9	1	0	1	0	1	0	2	0	1	0	2	1	1	1	1	1	0
54	1	0	1		.	10	1	1	1	0	1	0	2	0	1	0	2	1	1	1	1	1	0
55	1	1	1		.	1	1	1	1	0	1	0	1	0	1	0	0	1	1	1	0	1	0
55	1	1	1		.	2	1	1	1	0	1	0	0	0	1	0	0	1	1	1	1	1	0
55	1	1	1		.	3	1	2	1	0	1	0	0	0	1	0	0	1	1	1	1	1	0
55	1	1	1		.	4	0	2	1	0	1	0	1	0	1	0	0	1	1	1	1	0	0
55	1	1	1		.	5	0	1	1	0	1	0	1	0	1	0	0	0	1	1	1	0	0
55	1	1	1		.	6	0	2	1	0		0	0	0	1	0	0	1	1	1	0	0	0
55	1	1	1		.	7	0	2	1	0	1	0	0	0	1	0	0	1	1	1	0	0	0
55	1	1	1		.	8	0	2	0	0	1	0	1	0	1	0	0	0	1	1	1	0	0
55	1	1	1		.	9	0	1	1	0	1	0	1	0	1	0	0	1	1	1	0	0	0
55	1	1	1		.	10			1	0	0	0	0	0	1	0	0	1	1	1	0	1	0
56	1	0	0		.	1	1	2	2	1	0	0	2	0	1	0	2	1	1	1	0	0	0
56	1	0	0		.	2	1	1	2	0	0	0	2	0	1	0	1	1	1	1	0	0	0
56	1	0	0		.	3	1	2	1	0	0	0	0	0	1	0	0	1	1	1	0	0	0
56	1	0	0		.	4	1	1	1	1	0	0	0	0	1	0	0	1	1	0	1	0	0
56	1	0	0		.	5	1	1	1	0	0	0	0	0	1	0	0	1	1	1	1	0	0
56	1	0	0		.	6	1	2	2	0	0	0	1	2	0	0	0	1	1	1	0	1	0
56	1	0	0		.	7	1	1	1	0	0	0	0	0	1	0	0	1	1	1	0	1	0
56	1	0	0		.	8	0	1	1	1	0	0	2	0	1	0	2	1	1	1	1	1	0
56	1	0	0		.	9	1	1	1	0	0	0	2	0	1	0	2	1	1	1	1	1	0
56	1	0	0		.	10	1	1	1	1	0	0	1	0	1	0	0	1	1	1	1	1	0
57	1	0	0		.	1	1		2	1	0	0	2	0	1	0	0	1	1	1	0	1	0
57	1	0	0		.	2	1	0	2	0	0	0	0	0	1	0	0	1	1	1	0	1	0
57	1	0	0		.	3	2	0	2	1	0	0	2	0	1	0	2	1	1	1	0	1	0
57	1	0	0		.	4	0	0			0		2	0	1	0	2	1	1	1	0	0	0
57	1	0	0		.	5	2	0	1	1	0	0	2	0	1	0	2	1	1	1	0	1	0
57	1	0	0		.	6	2	0	1	0	0	0	2	0	1	0	2	1	1	1	0	1	0
57	1	0	0		.	7	2	0	1	1	0	0	2	0	1	0	1	1	1	1	0	1	0
57	1	0	0		.	8	0	2	1	0	0	0	1	0	1	0	0	1	0	0	0	0	0
57	1	0	0		.	9	1	1	1	1	0	0	1	0	1	0	2	1	1	1	1	1	0
57	1	0	0		.	10	1	1	2	1	0	0	0	0	1	0	0	1	1	1	0	0	0
58	1	0	0		.	1	1	0	1	0	0	0	2	0	1	0	2	1	1	1	1	1	0
58	1	0	0		.	2	1	0	1	0	0	0	2	0	1	0	0	1	1	1	0	0	0
58	1	0	0		.	3	1	0	1	0	0	0	2	0	1	0	0	1	1	1	0	0	0
58	1	0	0		.	4	2	0	2	1	0	0	1	0	1	0	0	1	1	1	0	1	0
58	1	0	0		.	5	1	0	1	0	0	0	2	0	1	0	0	1	1	1	1	0	0
58	1	0	0		.	6	1	0	1	0	0	0	2	0	1	0	0	0	1	1	0	0	0
58	1	0	0		.	7	1	0	1	0	0	0	2	0	1	0	0	0	1	1	0	0	0
58	1	0	0		.	8	1	0	1	0	0	0	1	0	1	0	0	1	1	1	1	0	0
58	1	0	0		.	9	1	0	1	0	0	1	1	0	1	0	0	1	1	1	1	0	0
58	1	0	0		.	10	1	0	1	0	0	0	1	0	1	0	0	1	1	1	1	0	0
59	1	0	0		.	1	0	1	1	0	0	0	1	2	0	0	0	1	1	1	1	0	0
59	1	0	0		.	2	0	2	1	0	0	0	1	0	1	0	1	1	1	1	1	0	0
59	1	0	0		.	3	2	2	1	0	0	1	1	0	1	0	2	1	1	1	1	0	0
59	1	0	0		.	4	2	0	1	1	0	0	2	0	1	0	2	1	1	1	0	0	0
59	1	0	0		.	5	1	2	1	1	0	1	1	0	1	0	2	1	0	1	1	0	0
59	1	0	0		.	6	0	1	0	0	0	0	2	0	1	0	1	1	0	0	1	0	0
59	1	0	0		.	7	0	1	1	0	0	0	1	0	1	0	1	1	1	0	1	0	0
59	1	0	0		.	8	0	1	1	0	0	0	1	0	1	0	0	1	1	1	1	0	0
59	1	0	0		.	9	2	0	2	0	0	0	1	0	1	0	1	1	1	1	1	0	0
59	1	0	0		.	10	1	1	1	0	0	0	0	0	1	0	0	1	1	1	1	0	0
60	1	0	0		.	1	0	1	1	0	0	0	2	0	1	0	1	1	1	1	1	0	0
60	1	0	0		.	2	0	2	1	0	0	0	2	0	1	0	2	0	1	1	0	0	0
60	1	0	0		.	3	0	1	1	0	0	0	2	0	1	0	2	1	1	1	0	0	0
60	1	0	0		.	4	1	1	1	1	0	0	1	0	1	0	2	1	1	1	0	0	0
60	1	0	0		.	5	0	0	1	0	0	0	2	0	1	0	2	1	1	1	0	0	0
60	1	0	0		.	6	1	1	1	1	0	0	1	0	1	0	1	1	1	1	0	0	0
60	1	0	0		.	7	0	1	1	0	0	0	2	0	1	0	1	1	1	1		0	0
60	1	0	0		.	8	0	1	1	0	0	0	1	0	1	0	2	1	1	1	0	0	0
60	1	0	0		.	9	1	2	1	0	0	0	0	0	1	0	0	1	1	1	1	0	0
60	1	0	0		.	10	0	1	1	0	0	0	1	0	1	0	0	1	1	1	1	0	0
61	1	0	0		.	1	1	1	1	0	0	0	1	0	1	0	0	1	1	1	1	0	0
61	1	0	0		.	2	0	1	1	0	0	0	2	0	1	0	1	0	1	1	0	0	0
61	1	0	0		.	3	1	1	0	0	0	0	2	0	1	0	1	1	1	1	1	0	0
61	1	0	0		.	4	1	1	2	1	0	0	2	0	1	0	2	1	1	1	0	0	0
61	1	0	0		.	5	1	0	1	0	0	0	2	0	1	0	1	1	1	1	0	0	0
61	1	0	0		.	6	1	2	1	0	0	0	2	0	1	0	2	1	1	1	0	0	0
61	1	0	0		.	7	1	0	1	1	0	0	1	0	1	0	2	1	1	1	0	0	0
61	1	0	0		.	8	1	1	1	0	0	0	2	0	1	0	2	1	1	1	0	0	0
61	1	0	0		.	9	1	0	1	1	0	0	1	0	1	0	1	1	1	1	0	0	0
61	1	0	0		.	10	1	1	1	0	0	0	2	0	1	0	2	0	1	1	0	0	0
62	1	1	1		.	1	2	2	2	0	1	0	1	1	2	0	2	1	1	1	0	1	0
62	1	1	1		.	2	0	1	1	1	0	0	1	0	1	0	1	1	1	1	1	0	0
62	1	1	1		.	3	1	1	1	1	1	0	1	0	1	0	0	1	1	1	1	1	0
62	1	1	1		.	4	1	0	1	1	1	0	1	0	1	0	0	0	1	1	1	1	0
62	1	1	1		.	5	1	1	1	0	1	0	2	0	1	0	2	0	1	1	1	1	0
62	1	1	1		.	6	1	0	1	0	1	0	2	0	1	0	2	1	1	1	1	1	0
62	1	1	1		.	7	1	1	0	0	0	0	2	0	1	0	2	1	1	1	1	1	0
62	1	1	1		.	8	1	1	1	0	1	0	1	1	2	0	0	1	1	1	0	1	0
62	1	1	1		.	9	1	2	1	0	1	0	2	0	1	0	2	1	1	1	1	1	0
62	1	1	1		.	10	0	1	0	0	0	1	1	0	1	0	0	1	1	1	1	0	0
63	1	1	1		.	1	1	2	1	0	1	0	1	0	1	0	1	1	1	1	0		0
63	1	1	1		.	2	1	2	2	0	1	0	1	0	1	0	0	1	1	1	0	1	0
63	1	1	1		.	3	1	1	1	0	1	0	1	0	1	0	0	1	1	1	1	1	0
63	1	1	1		.	4	1	1	1	0	1	0	1	0	1	0	1	1	1	1	1	1	0
63	1	1	1		.	5	1	0	1	0	1	0	1	0	1	0	1	1	1	1	0	1	0
63	1	1	1		.	6	0	1	0	0	0	0	1	0	1	0	1	1	1	1	1	0	0
63	1	1	1		.	7	2	0	2	0	0	0	1	0	1	0	0	1	1	1	1	1	0
63	1	1	1		.	8	2		1	0	1	0	2	0	1	0	1	1	1	1	1	1	0
63	1	1	1		.	9	1		1	0	1	0	1	0	1	0	2	1	1	1	1	1	0
63	1	1	1		.	10	2	0	1	0	1	0	1	0	1	0	2	1	1	1	0	1	0
64	1	1	1		.	1	0	0	0	0	1	0	1	0	1	0	0	0	0	1	1	0	0
64	1	1	1		.	2	0	1	0	0	1	0	2	0	1	0	0	1	1	1	0	0	0
64	1	1	1		.	3	1	1	1	0	1	0	1	0	1	0	0	1	1	1	0	1	0
64	1	1	1		.	4	1	1	1	0	1	1	1	0	1	0	0	1	1	1	0	1	0
64	1	1	1		.	5	1	1	1	0	1	1	1	0	1	0	0	1	1	1	0	1	0
64	1	1	1		.	6	1	0	1	0	1	0	1	0	1	0	0	0	1	1	0	1	0
64	1	1	1		.	7	0	0	1	0	0		2	0	1	0	1	0	1	1	0	0	0
64	1	1	1		.	8	0	1	1	0	1	0	1	0	1	0	0	1	1	1	1	0	0
64	1	1	1		.	9	1	2	2	0	1	0	1	0	1	0	0	1	1	1	0	1	0
64	1	1	1		.	10	1	0	1	0	1	0	2	0	1	0	2	1	1	1	0	1	0
65	1	1	1		.	1	0	2	0	0	0	0	1	0	1	0	0	0	1	1	1	0	0
65	1	1	1		.	2	0	1	0	0	0	1	1	0	1	0	0	1	1	1	1	0	0
65	1	1	1		.	3	0	1	1	0	1	0	1	0	1	0	1	1	1	1	0	0	0
65	1	1	1		.	4	1	1	1	0	1	0	0	0	1	0	0	1	1	1	0	1	0
65	1	1	1		.	5	1	1	1	0	1	0	1	0	1	0	0	1	1	1	0	1	0
65	1	1	1		.	6	1	0	1	0	1	1	1	0	1	0	1	1	1	1	0	1	0
65	1	1	1		.	7	0	2	1	0	1	0	0	0	1	0	0	1	1	1	1	0	0
65	1	1	1		.	8	0	2	1	0	1	0	2	0	1	0	1	1	1	1	0	0	0
65	1	1	1		.	9	0	2	1	0	1	0	1	0	1	0	0	1	1	1	0	0	0
65	1	1	1		.	10	0	1	1	0	1	0	0	0	1	0	0	1	1	1	1	0	0
66	1	1	1		.	1	0	1	1	0	0	0	1	0	1	0	0	1	1	1	1	0	0
66	1	1	1		.	2	0		1	0	0	0	1	0	1	0	0	1	1	1	1	0	0
66	1	1	1		.	3	0	2	0	0	0	0	1	0	1	0	0	1	1	1	1	0	0
66	1	1	1		.	4	0	2	1	0	0	0	1	0	1	0	0	1	1	1	1	0	0
66	1	1	1		.	5	0	1	1	0	0	0	1	0	1	0	0	1	1	1	1	0	0
66	1	1	1		.	6	1	1	1	0	0	0	1	0	1	0	2	1	1	1	1	1	0
66	1	1	1		.	7	1	0	1	0	0	0	1	0	1	0	0	1	1	1	1	1	0
66	1	1	1		.	8	1		1	0	0	0	2	0	1	0	0	1	1	1	1	1	0
66	1	1	1		.	9	1		1	0	0	0	1	0	1	0	0	1	1	1	1	1	0
66	1	1	1		.	10	1		1	0	0	0	1	0	1	0	0	1	1	1	1	1	0
67	1	1	1		.	1	2	1	2	0	0	0	1	1	2	0	1	1	1	1	1	1	0
67	1	1	1		.	2	2	0	2	1	0	0	0	0	1	0	1	0	1	1	0	1	0
67	1	1	1		.	3	2	0	2	1	0	0	2	1	2	0	2	0	1	1	1	1	0
67	1	1	1		.	4	2	1	2	1	1	0	1	1	2	0	1	0	1	1	1	1	0
67	1	1	1		.	5	2	1	2	1	1		0					0	1	1	0	1	0
67	1	1	1		.	6	2	1	2	1	0	0	2	1	2	0	2	0	1	1	0	1	0
67	1	1	1		.	7	2	1	2	1	0	0	1	1	2	0	1	0				1	0
67	1	1	1		.	8	2	0	2	1	0	0	0	1	2	0		0	1	1	0	1	0
67	1	1	1		.	9	1	0	1	1	0	0	0	1	2	0	1	0	1	1	1	0	0
67	1	1	1		.	10	1	1	1	0	1	0	0	1	2	0	1	1	1	1	0	0	0
68	1	0	0		.	1	2	1	2	1	0	0	0	0	1	0	0	1	1	1	0	1	0
68	1	0	0		.	2	1	0	1	1	0	0	2	0	1	0	1	1	1	1	0	0	0
68	1	0	0		.	3	2	0	2	1	0	0	0	0	1	0	0	1	1	1	0	1	0
68	1	0	0		.	4	2	1	2	1	0	0	1	0	1	0	0	1	1	1	0	1	0
68	1	0	0		.	5			2	1	0	0	0	0	1	0	0	1	1	0	0	0	0
68	1	0	0		.	6	1	2	1	1	0	0	2	0	1	0	1	1	1	1	0	0	0
68	1	0	0		.	7	1	0	1	1	0	0	2	0	1	0	0	1	1	1	0	0	0
68	1	0	0		.	8	1	0			0	0	2	0	1	0	2	1	1	1	0	0	0
68	1	0	0		.	9	1	0	1	1	0	0	1	0	1	0	0	1	1	1	0	0	0
68	1	0	0		.	10	1	0	1	1	0	0	2	0	1	0	0	1	1	1	0	0	0
69	1	0	0		.	1	1	0	2	0	0	0	2	0	1	0	0	1	1	1	0	0	0
69	1	0	0		.	2	2		2	1	0	0	2	0	1	0	2	1	1	1	0	0	0
69	1	0	0		.	3	1	1	1	0	0	0	1	0	1	0	0	1	1	1	0	1	0
69	1	0	0		.	4	1	1	1	1	0	0	2	0	1	0	0	1	1	1	0	1	0
69	1	0	0		.	5	1	0	1	1	0	0	2	0	1	0	0	1	1	1	0	0	0
69	1	0	0		.	6	1		1	1	0	0	2	0	1	0	1	1	1	1	0	1	0
69	1	0	0		.	7	1	0	1	1	0	0	2	0	1	0	1	1	1	1	1	0	0
69	1	0	0		.	8	0	0	1	0	0	0	2	0	1	0	2	1	1	1	1	0	0
69	1	0	0		.	9			1	0	0	0	2	0	1	0	2	1	1	1	0	1	0
69	1	0	0		.	10	1	0	1	1	0	0	1	0	1	0	1	1	1	1	0	0	0
70	1	0	0		.	1	1	1	1	0	0	0	2	0	1	0	1	1	1	1	0	1	0
70	1	0	0		.	2	0	1	1	0	0	0	2	0	1	0	1	1	1	1	0	0	0
70	1	0	0		.	3	0	2	1	0	0	0	2	0	1	0	2	1	1	1	0	0	0
70	1	0	0		.	4	0	1	1	0	0	0	0	0	1	0	0	1	1	1	0	0	0
70	1	0	0		.	5	1	1	1	0	0	0	0	0	1	0	0	1	1	1	0	1	0
70	1	0	0		.	6	0	1	1	0	0	0	0	0	1	0	0	1	1	1	1	0	0
70	1	0	0		.	7	2	1	2	0	0	0	2	0	1	0	0	1	1	1	0	1	0
70	1	0	0		.	8	0	2	0	0	0	0	1	0	1	0	2	1	0	1	0	0	0
70	1	0	0		.	9	1	1	1	0	0	0	2	0	1	0	1	1	1	1	0	0	0
70	1	0	0		.	10	1	0	1	0	0	0	1	0	1	0	1	1	1	1	0	0	0
71	1	0	0		.	1	0	2	1	0	0	0	2	0	1	0	1	0	1	1	0	0	0
71	1	0	0		.	2	1	0	1	0	0	0	1	0	1	0	0	1	1	1	0	0	0
71	1	0	0		.	3	1	0	1	1	0	0	1	0	1	0	0	1	1	1	0	0	0
71	1	0	0		.	4	0	0	1	0	0	0	1	0	1	0	0	1	1	1	0	0	0
71	1	0	0		.	5	2	0	1	0	0	0	2	0	1	0	0	1	1	1	0	1	0
71	1	0	0		.	6	2	2	1	0	0	0	1	2	0	1	0	1	1	1	0	1	0
71	1	0	0		.	7	0	0	1	0	0	0	1	0	1	0	1	1	1	1	0	0	0
71	1	0	0		.	8	1	1	1	0	0	0	1	0	1	0	0	1	1	1	0	0	0
71	1	0	0		.	9	1	1	1	0	0	0	1	0	1	0	0	1	1	1	0	0	0
71	1	0	0		.	10	2	1	2	0	0	0	1	0	1	0	0	1	1	1	0	1	0
72	1	0	0		.	1	1	0	1	0	0	0	2	0	1	0	2	1	1	1	0	0	0
72	1	0	0		.	2	1	1	1	0	0	0	1	0	1	0	0	1	1	1	0	0	0
72	1	0	0		.	3	1	0	1	0	0	0	2	0	1	0	1	1	1	1	0	0	0
72	1	0	0		.	4	1	0	1	0	0	0	2	0	1	0	0	1	1	1	0	0	0
72	1	0	0		.	5	1	0	1	0	0	0	0	0	1	0	0	1	1	1	0	1	0
72	1	0	0		.	6	1	0	1	1	0	0	0	0	1	0	0	1	1	1	0	1	0
72	1	0	0		.	7	1	1	1	1	0	0	1	0	1	0	0	1	1	1	0	0	0
72	1	0	0		.	8	2	1	2	1	0	0	2	2	0	0	0	1	1	1	0	1	0
72	1	0	0		.	9	2	1	2	1	0	0	1	0	1	0	1	1	1	1	1	1	0
72	1	0	0		.	10	2	1	2	1	0	0	2	0	1	0	2	1	1	1	0	1	0
73	1	0	0		.	1	1	1	1	0	0	0	2	0	1	0	2	1	1	1	1	1	0
73	1	0	0		.	2	0	2	0	0	0	0	0	0	1	0	0	1	1	1	0	0	0
73	1	0	0		.	3	1	1	1	0	0	0	2	0	1	0	2	1	1	1	0	0	0
73	1	0	0		.	4	2	1	2	0	0	0	1	0	1	0	0	1	1	1	0	1	0
73	1	0	0		.	5	1	1	1	0	0	0	1	0	1	0	2	1	1	1	0	0	0
73	1	0	0		.	6	2	1	1	0	0	0	2	0	1	0	2	1	1	1	0	1	0
73	1	0	0		.	7	1	1	2	0	0	0	2	0	1	0	2	1	1	1	0	1	0
73	1	0	0		.	8			1	1	0	0	2	0	1	0	1	1	1	1	0	1	0
73	1	0	0		.	9			1	0	0	0	0	0	1	0	0	1	1	1	0	0	0
73	1	0	0		.	10	0	0	1	1	0	0	2	0	1	0	2	1	1	1	0	1	0
74	1	0	0		.	1	1	1	1	0	0	0	2	0	1	0	2	1	1	1	0	1	0
74	1	0	0		.	2	1	1	1	0	0	0	2	0	1	0	0	1	1	1	1	0	0
74	1	0	0		.	3	1	0	1	0	0	0	1	0	1	0	2	1	1	1	0	0	0
74	1	0	0		.	4	1	0	1	0	0	0	0	0	1	0	0	1	1	1	0	0	0
74	1	0	0		.	5	1	1	1	0	0	1	0	0	1	0	0	1	0	0	0	0	0
74	1	0	0		.	6	1	1	2	0	0	0	1	0	1	0	0	1	1	1	0	1	0
74	1	0	0		.	7			1	0	0	0	2	0	1	0	2	1	1	1	0	1	0
74	1	0	0		.	8	1	0	1	0	0	0	1	0	1	0	0	1	1	1	1	0	0
74	1	0	0		.	9	1	1	1	0	0	1	1	0	1	0	1	1	1	1	0	0	0
74	1	0	0		.	10	1	2	1	0	0	0	2	0	1	0	2	1	1	1	0	0	0
75	1	0	0		.	1	2	1	1	0	0	0	2	0	1	0	2	1	1	1	1	1	0
75	1	0	0		.	2	2		2	1	0	0	2	0	1	0	0	1	1	1	0	1	0
75	1	0	0		.	3			2	1	0	0	2	0	1	0	0	1	1	1	0	1	0
75	1	0	0		.	4	2	1	2	0	0	0	2	0	1	0	1	1				1	0
75	1	0	0		.	5	2	1	2	1	0	0	2	0	1	0	2	1	1	1	0	0	0
75	1	0	0		.	6	1	1	1	0	0	0	2	0	1	0	0	1	1	1	0	0	0
75	1	0	0		.	7	1	1	1	0	0	0	1	0	1	0	0	0	1	1	0	0	0
75	1	0	0		.	8	2	1	1	0	0	0	1	0	1	0	0	1	1	1	0	0	0
75	1	0	0		.	9	1	1	1	0	0	0	2	0	1	0	1	1	1	1	0	0	0
75	1	0	0		.	10	1	1	1	0	0	0	1	0	1	0	0	1	1	1	0	1	0
76	1	0	0		.	1	0	0	0	0	1	1	2	0	1	0	0	1	0	1	1	0	0
76	1	0	0		.	2	0	1	1	0	1	1	2	0	1	0	0	1	1	1	0	0	0
76	1	0	0		.	3	0	0	1	0	1	1	1	0	1	0	0	0	0	0	0	0	0
76	1	0	0		.	4	0	1	1	0	0	0	2	0	1	0	0	1	1	1	0	0	1
76	1	0	0		.	5	0	1	1	0	0	1	1	0	1	0	0	1	0	1	1	0	1
76	1	0	0		.	6	0	0	1	0	0	0	2	0	1	0	0	1	1	1	0	0	1
76	1	0	0		.	7	0		1	0	0	1	1	0	1	0	0	1	0	1	1	1	0
76	1	0	0		.	8	1		1	0	1	1	1	0	1	0	0	1	1	1	0	1	0
76	1	0	0		.	9	0	2	0	0	0	1	1	0	1	0	0	1	0	1	0	0	0
76	1	0	0		.	10	0	1	0	0	0	1	2	0	1	0	0	1	0	0	0	0	0
