# Supplementary material for: Colony Collapse Disorder (CCD) and bee age impact honey bee pathophysiology
Source: PLoS One. 2017 Jul 17;12(7):e0179535. doi: 10.1371/journal.pone.0179535 (PMC5513415; doi:10.1371/journal.pone.0179535)
Supplement: S2 Data Set — (CSV) [file pone.0179535.s003.csv]

collection_date	colony #	cohort	WTN_presence	WTN_count	WTN_count_range	WTN_location	PV_scarred	MT_color	MT_size	MT_inclusions	MT_iridescence	SG_swollen	SG_swollen_yesno	SG_melanosis	SG_color
6/23/08	80	Nurse	0	0	0	.	0	1	0	0	0	1	1	0	0
6/23/08	80	Nurse	0	0	0	.	0	0	0	0	0	1	1	0	1
6/23/08	80	Nurse	1	1	1	5th sternite	1	1	0	0	0	1	1	0	2
6/23/08	80	Nurse	0	0	0	.	0	2	0	0	0	1	1	1	2
6/23/08	80	Nurse	0	0	0	.	0	1	0	1	0	1	1	1	1
6/23/08	80	Nurse	0	0	0	.	0	1	0	0	0	1	1	0	1
6/23/08	80	Nurse	0	0	0	.	0	1	0	0	0	0	0	1	0
6/23/08	80	Nurse	0	0	0	.	0	1	0	1	0	1	1	1	2
6/23/08	80	Nurse	1	1	1	4th sternite	1	1	0	1	0	1	1	0	1
6/23/08	80	Nurse	1	1	1	5th sternite	1	1	0	1	0	1	1	0	1
6/23/08	80	Nurse	0	0	0	.	0	1	0	0	0	1	1	0	1
6/23/08	80	Nurse	0	0	0	.	0	0	0	0	0	1	1	0	1
6/23/08	80	Nurse	0	0	0	.	0	2	0	1	0	1	1	0	1
6/23/08	80	Nurse	0	0	0	.	0	1	0	0	0	1	1	0	1
6/23/08	80	Nurse	0	0	0	.	0	1	0	1	0
6/23/08	80	Nurse	0	0	0	.	0	1	0	0	0	1	1	0	1
6/23/08	80	Nurse	1	1	1	3rd tergite	0	1	0	0	0	1	1	0	1
6/23/08	80	Nurse	0	0	0	.	0	1	0	0	0	1	1	0	1
6/23/08	80	Nurse	0	0	0	.	0	1	0	1	0	1	1	0	1
6/23/08	80	Nurse	0	0	0	.	0	1	0	1	0	1	1	0	1
6/23/08	80	Nurse	1	1	1	oblong plate on sting apparatus	0	1	0	0	0	1	1	0	2
6/23/08	80	Nurse	1	1	1	5th sternite	0	1	0	0	0	1	1	0	1
6/23/08	80	Nurse	1	3	1	5th sternite, ventriculus, crop	0	1	0	0	0	1	1	0	1
6/23/08	80	Nurse	0	0	0	.	0	1	0	1	0	1	1	0	1
6/23/08	80	Nurse	1	2	1	5th and 6th sternite	0	2	0	1	0	1	1	0	1
6/23/08	80	Nurse	0	0	0	.	0	1	0	0	0	1	1	0	0
6/23/08	80	Nurse	0	0	0	.	0	0	0	0	0	1	1	0	1
6/23/08	80	Nurse	0	0	0	.	0	1	0	1	0	1	1	0	1
6/23/08	80	Nurse	1	4	1	(3) 4th and 5th sternite, (1) 4th tergite	0	1	0	1	0	1	1	0	1
6/23/08	80	Nurse	0	0	0	.	0	1	0	1	0	1	1	0	1
6/23/08	80	Nurse	0	0	0	.	0	1	0	0	0	1	1	0	1
6/23/08	80	Nurse	0	0	0	.	0	1	0	0	0	0	0	1	0
6/23/08	80	Nurse	0	0	0	.	0	1	0	0	0	1	1	0	1
6/23/08	80	Nurse	1	>5	>5	ventriculus	0	1	0	0	0	1	1	0	1
6/23/08	80	Nurse	0	0	0	.	0	1	1	1	0	1	1	0	1
6/23/08	80	Nurse	1	3	1	5th sternite	0	1	0	0	0	1	1	0	1
6/23/08	80	Nurse	0	0	0	.	0	1	0	0	0	1	1	1	1
6/23/08	80	Nurse	1	>5	>5	(>5) ventriculus, (1) 7th sternite	0	1	0	0	0	1	1	0	1
6/23/08	80	Nurse	0	0	0	.	0	2	0	1	0	1	1	0	2
6/23/08	80	Nurse	0	0	0	.	0	2	0	1	0	1	1	0	1
6/23/08	80	Nurse	0	0	0		0	1	0	0	0	1	1	0	1
6/23/08	80	Nurse	1	3	1	crop	0	1	0	0	0	1	1	0	1
6/23/08	80	Nurse	0	0	0	.	1	1	0	0	0	1	1	0	1
6/23/08	80	Nurse	0	0	0	.	0	1	0	0	0	1	1	0	1
6/23/08	80	Nurse	0	0	0	.	0	1	0	1	0
6/23/08	80	Nurse	0	0	0	.	0	1	0	1	0	1	1	0	1
6/23/08	80	Nurse	1	1	1	7th sternite	1	2	0	1	0	1	1	0	2
6/23/08	80	Nurse	0	0	0	.	0	2	0	1	0	1	1	0	1
6/23/08	80	Nurse	0	0	0	.	1	1	0	1	0	1	1	0	1
6/23/08	80	Nurse	1	1	1	6th sternite	0	1	0	0	0	1	1	0	1
6/23/08	80	Nurse	1	3	1	in ventriculus	0	1	0	0	0	1	1	0	1
6/23/08	80	Nurse	0	0	0	.	0	1	0	0	0	1	1	0	1
6/23/08	80	Nurse	0	0	0	.	1	1	0	0	0	1	1	0	1
6/23/08	80	Nurse	0	0	0	.	0	1	0	0	0
6/23/08	80	Nurse	0	0	0	.	0	1	0	0	0	1	1	0	1
6/23/08	80	Nurse	1	2	1	(1) in/ (1) on ventriculus	0	2	0	0	0	1	1	0	1
6/23/08	80	Nurse	0	0	0	.	0	1	1	0	0	1	1	0	1
6/23/08	80	Nurse	0	0	0	.	0	1	0	0	0	1	1	0	1
6/23/08	80	Nurse	0	0	0	.	0	1	0	0	0	1	1	0	1
6/23/08	80	Nurse	0	0	0	.	1	1	0	0	0	1	1	0	1
6/23/08	80	Nurse	1	1	1	in ventriculus	0	1	0	0	0	1	1	0	1
6/23/08	80	Nurse	0	0	0	.	0	1	0	0	0	1	1	0	1
6/23/08	80	Nurse	0	0	0	.	0	1	1	0	0	1	1	0	1
6/23/08	80	Nurse	0	0	0	.	0	1	1	0	0	1	1	0	1
6/23/08	80	Nurse	0	0	0	.	0	2	0	0	0	1	1	0	1
6/23/08	80	Nurse	0	0	0	.	0	1	0	0	0	1	1	0	1
6/23/08	80	Nurse	0	0	0	.	0	1	0	0	0	1	1	0	1
6/23/08	80	Nurse	0	0	0	.	1	1	0	0	0	1	1	0	1
6/23/08	80	Nurse	0	0	0	.	0	1	0	0	0
6/23/08	80	Nurse	0	0	0	.	0	1	0	0	0	1	1	0	0
6/23/08	80	Nurse	0	0	0	.	0	1	0	1	0	1	1	0	1
6/23/08	80	Nurse	0	0	0	.	0	1	1	0	0
6/23/08	80	Nurse	1	2	1	in ventriculus	0	1	0	0	0	1	1	0	1
6/23/08	80	Nurse	0	0	0	.	0	1	0	0	0	1	1	0	1
6/23/08	80	Nurse	1	>5	>5	ventriculus and rectum	0	1	0	0	0	1	1	0	0
6/23/08	80	Nurse	1	2	1	in ventriculus	0	1	1	0	0	1	1	0	1
6/23/08	80	Nurse	0	0	0	.	0	2	0	0	0	1	1	0	1
6/23/08	80	Nurse	0	0	0	.	0	2	0	0	0	1	1	0	2
6/23/08	80	Nurse	0	0	0	.	1	2	0	0	0	1	1	0	1
6/23/08	80	Nurse	0	0	0	.	0	1	0	0	0	1	1	0	1
6/23/08	80	Nurse	0	0	0	.	0	1	1	0	0	1	1	0	1
6/23/08	80	Nurse	0	0	0	.	0	1	0	0	0	1	1	0	1
6/23/08	80	Nurse	0	0	0	.	0	2	0	0	0	1	1	0	1
6/23/08	80	Nurse	0	0	0	.	1	1	0	0	0	1	1	0	1
6/23/08	80	Nurse	0	0	0	.	1	1	1	0	0	1	1	0	1
6/23/08	80	Nurse	1	1	1	in ventriculus	0	2	0	0	0	1	1	0	1
6/23/08	80	Nurse	0	0	0	.	0	2	0	0	0	1	1	0	1
6/23/08	80	Nurse	0	0	0	.	1	1	0	0	0	1	1	0	1
6/23/08	80	Nurse	0	0	0	.	0	2	0	0	0	1	1	0	1
6/23/08	80	Nurse	1	>5	>5	in ventriculus	0	1	0	0	0	1	1	0	0
6/23/08	80	Nurse	0	0	0	.	0	1	0	1	0	1	1	0	1
6/23/08	80	Nurse	0	0	0	.	1	1	0	0	0	1	1	0	1
6/23/08	80	Nurse	0	0	0	.	1	1	1	0	0	1	1	0	1
6/23/08	80	Nurse	1	1	1	in ventriculus	0	1	0	0	0	1	1	0	1
6/23/08	80	Nurse	0	0	0	.	0	1	0	0	0	1	1	0	1
6/23/08	80	Nurse	0	0	0	.	0	1	0	0	0	1	1	0	1
6/23/08	80	Nurse	0	0	0	.	1	1	0	0	0
6/23/08	80	Nurse	0	0	0	.	0	1	0	1	0	1	1	0	1
6/23/08	80	Nurse	0	0	0	.	0	1	1	0	0	1	1	0	1
6/23/08	80	Nurse	0	0	0	.	0	2	0	0	0	1	1	0	2
6/23/08	80	N.E.W.	0	0	0	.	0	1	0	0	0	1	1	0	1
6/23/08	80	N.E.W.	1	>5	>5	many small white nodules free floating in abdomen and in or around fat deposits especially near stinger	0	1	0	0	0	1	1	1	2
6/23/08	80	N.E.W.	0	0	0	.	0	2	0	0	0	1	1	0	2
6/23/08	80	N.E.W.	0	0	0	.	0	2	0	0	0	1	1	1	2
6/23/08	80	N.E.W.	0	0	0	.	0	1	0	0	0	1	1	0	1
6/23/08	80	N.E.W.	1	>5	>5	many small white nodules free floating in abdomen and in or around fat deposits especially near stinger	0	1	0	0	0	1	1	0	1
6/23/08	80	N.E.W.	1	>5	>5	many small white nodules free floating in abdomen and in or around fat deposits especially near stinger	0	1	0	0	0	1	1	0	1
6/23/08	80	N.E.W.	0	0	0	.	0	1	0	0	0	1	1	0	2
6/23/08	80	N.E.W.	1	>5	>5	many small white nodules free floating in abdomen and in or around fat deposits especially near stinger	0	1	0	0	0	1	1	0	1
6/23/08	80	N.E.W.	0	0	0	.	0	1	0	0	0	1	1	0	1
6/23/08	80	N.E.W.	0	0	0	.	0	2	0	0	0	1	1	0	2
6/23/08	80	N.E.W.	0	0	0	.	0	2	0	0	0	1	1	1	2
6/23/08	80	N.E.W.	0	0	0	.	0	2	0	0	0	1	1	0	2
6/23/08	80	N.E.W.	1	>5	>5	many small white nodules free floating in abdomen and in or around fat deposits especially near stinger	0	1	0	0	0	1	1	0	1
6/23/08	80	N.E.W.	0	0	0	.	0	1	0	0	0	1	1	0	2
6/23/08	80	N.E.W.	0	0	0	.	0	2	0	0	0	1	1	1	2
6/23/08	80	N.E.W.	0	0	0	.	0	1	0	0	0	1	1	0	1
6/23/08	80	N.E.W.	1	>5	>5	many small white nodules free floating in abdomen and in or around fat deposits especially near stinger	0	1	0	0	0	1	1	0	2
6/23/08	80	N.E.W.	0	0	0	.	0	1	0	0	0	1	1	0	2
6/23/08	80	N.E.W.	0	0	0	.	0	1	0	0	0	1	1	0	2
6/23/08	80	N.E.W.	1	>5	>5	many small white nodules free floating in abdomen and in or around fat deposits especially near stinger	0	1	0	0	0	0	0	0	1
6/23/08	80	N.E.W.	0	0	0	.	0	1	0	0	0	1	1	0	1
6/23/08	80	N.E.W.	0	0	0	.	0	0	0	0	0	1	1	0	1
6/23/08	80	N.E.W.	0	0	0	.	0	1	0	0	0	1	1	0	1
6/23/08	80	N.E.W.	0	0	0	.	0	2	0	0	0	1	1	0	2
6/23/08	80	N.E.W.	0	0	0	.	0	1	0	0	0	1	1	0	2
6/23/08	80	N.E.W.	1	>5	>5	many small white nodules free floating in abdomen and in or around fat deposits especially near stinger	0	0	0	0	0	1	1	0	2
6/23/08	80	N.E.W.	0	0	0	.	0	1	0	0	0	1	1	0	1
6/23/08	80	N.E.W.	0	0	0	.	0	0	0	0	0	1	1	0	1
6/23/08	80	N.E.W.	0	0	0	.	0	1	0	0	0	1	1	0	2
6/23/08	80	N.E.W.	0	0	0	.	0	1	0	0	0	1	1	0	1
6/23/08	80	N.E.W.	0	0	0	.	0	1	0	0	0	1	1	0	2
6/23/08	80	N.E.W.	0	0	0	.	0	1	0	0	0	1	1	0	1
6/23/08	80	N.E.W.	0	0	0	.	0	1	0	0	0	1	1	0	1
6/23/08	80	N.E.W.	0	0	0	.	0	1	0	0	0	1	1	0	2
6/23/08	80	N.E.W.	0	0	0	.	0	1	0	0	0	1	1	0	2
6/23/08	80	N.E.W.	0	0	0	.	0	1	0	0	0	1	1	0	1
6/23/08	80	N.E.W.	1	>5	>5	many small white nodules free floating in abdomen and in or around fat deposits especially near stinger	0	1	0	0	0	1	1	0	1
6/23/08	80	N.E.W.	1	>5	>5	many small white nodules free floating in abdomen and in or around fat deposits especially near stinger	0	1	0	0	0	1	1	0	1
6/23/08	80	N.E.W.	0	0	0	.	0	1	0	0	0	1	1	0	1
6/23/08	80	N.E.W.	1	>5	>5	many small white nodules free floating in abdomen and in or around fat deposits especially near stinger	0	1	0	0	0	1	1	1	2
6/23/08	80	N.E.W.	0	0	0	.	0	1	1	0	0	1	1	0	2
6/23/08	80	N.E.W.	0	0	0	.	0	2	0	0	0	1	1	0	2
6/23/08	80	N.E.W.	1	>5	>5	many small white nodules free floating in abdomen and in or around fat deposits especially near stinger	0	1	0	0	0	1	1	0	1
6/23/08	80	N.E.W.	0	0	0	.	0	2	0	0	0	1	1	0	2
6/23/08	80	N.E.W.	0	0	0	.	0	1	0	0	0	1	1	0	1
6/23/08	80	N.E.W.	0	0	0	.	0	1	0	0	0	1	1	0	1
6/23/08	80	N.E.W.	0	0	0	.	0	1	0	0	0	1	1	0	2
6/23/08	80	N.E.W.	0	0	0	.	0	0	0	0	0	1	1	0	1
6/23/08	80	N.E.W.	0	0	0	.	0	1	0	0	0	1	1	0	1
6/23/08	80	Pollen Forager	0	0	0	.	0	1	0	0	0	1	1	0	1
6/23/08	80	Pollen Forager	0	0	0	.	1	1	0	0	0	1	1	0	1
6/23/08	80	Pollen Forager	0	0	0	.	0	1	0	0	0	1	1	1	0
6/23/08	80	Pollen Forager	0	0	0	.	0	1	0	0	0	1	1	0	1
6/23/08	80	Pollen Forager	0	0	0	.	0	1	0	0	0	1	1	1	1
6/23/08	80	Pollen Forager	0	0	0	.	1	1	0	0	0	1	1	0	0
6/23/08	80	Pollen Forager	0	0	0	.	0	1	0	0	0	1	1	0	0
6/23/08	80	Pollen Forager	0	0	0	.	0	0	0	0	0	0	0	0	0
6/23/08	80	Pollen Forager	0	0	0	.	0	1	0	0	0	1	1	0	1
6/23/08	80	Pollen Forager	0	0	0	.	0	1	0	0	0	1	1	0	1
6/23/08	80	Pollen Forager	0	0	0	.	0	1	0	0	0	1	1	0	1
6/23/08	80	Pollen Forager	0	0	0	.	0	1	0	0	0	1	1	1	1
6/23/08	80	Pollen Forager	0	0	0	.	0	1	0	0	0	1	1	1	1
6/23/08	80	Pollen Forager	0	0	0	.	1	1	0	0	0	1	1	0	1
6/23/08	80	Pollen Forager	0	0	0	.	1	1	0	0	0	1	1	0	1
6/23/08	80	Pollen Forager	0	0	0	.	0	1	0	0	0	1	1	1	1
6/23/08	80	Pollen Forager	0	0	0	.	0	1	0	0	0	1	1	1	1
6/23/08	80	Pollen Forager	0	0	0	.	0	1	0	0	0	1	1	0	1
6/23/08	80	Pollen Forager	0	0	0	.	1	1	0	0	0	1	1	0	1
6/23/08	80	Pollen Forager	0	0	0	.	1	1	0	0	0	1	1	1	1
6/23/08	80	Pollen Forager	0	0	0	.	0	1	0	0	0	1	1	1	1
6/23/08	80	Pollen Forager	0	0	0	.	0	1	0	0	0	1	1	1	1
6/23/08	80	Pollen Forager	0	0	0	.	1	1	0	0	0	1	1	0	1
6/23/08	80	Pollen Forager	0	0	0	.	0	1	0	0	0	1	1	0	1
6/23/08	80	Pollen Forager	0	0	0	.	0	1	0	0	0	1	1	0	0
6/23/08	80	Pollen Forager	0	0	0	.	1	1	0	0	0	1	1	1	1
6/23/08	80	Pollen Forager	0	0	0	.	0	1	0	0	0	1	1	1	0
6/23/08	80	Pollen Forager	0	0	0	.	0	1	0	0	0	1	1	0	0
6/23/08	80	Pollen Forager	0	0	0	.	0	1	0	0	0	1	1	1	1
6/23/08	80	Pollen Forager	0	0	0	.	1	1	0	0	0	0	0	0	0
6/23/08	80	Pollen Forager	0	0	0	.	0	1	0	0	0	1	1	1	0
6/23/08	80	Pollen Forager	0	0	0	.	0	1	0	0	0	1	1	0	1
6/23/08	80	Pollen Forager	0	0	0	.	0	1	0	0	0	1	1	0	1
6/23/08	80	Pollen Forager	0	0	0	.	1	1	0	0	0	1	1	0	1
6/23/08	80	Pollen Forager	0	0	0	.	1	1	0	0	0	1	1	1	1
6/23/08	80	Pollen Forager	0	0	0	.	0	1	0	0	0	1	1	1	1
6/23/08	80	Pollen Forager	0	0	0	.	1	1	0	0	0	1	1	1	0
6/23/08	80	Pollen Forager	0	0	0	.	0	1	0	0	0
6/23/08	80	Pollen Forager	0	0	0	.	0	1	0	0	0	0	0	0	0
6/23/08	80	Pollen Forager	0	0	0	.	0	1	0	0	0
6/23/08	80	Pollen Forager	0	0	0	.	0	1	0	0	0	1	1	0	0
6/23/08	80	Pollen Forager	0	0	0	.	0	1	0	0	0	0	0	1	0
6/23/08	80	Pollen Forager	0	0	0	.	0	1	0	0	0	1	1	1	1
6/23/08	80	Pollen Forager	0	0	0	.	1	1	0	0	0	1	1	0	1
6/23/08	80	Pollen Forager	0	0	0	.	1	1	0	0	0	1	1	0	1
6/23/08	80	Pollen Forager	0	0	0	.	1	1	0	0	0	1	1	0	1
6/23/08	80	Pollen Forager	0	0	0	.	0	1	0	0	0	1	1	0	1
6/23/08	80	Pollen Forager	0	0	0	.	0	1	0	0	0	1	1	1	1
6/23/08	80	Pollen Forager	0	0	0	.	1	1	0	0	0	1	1	0	1
6/23/08	80	Pollen Forager	0	0	0	.	1	1	0	0	0	1	1	1	1
6/23/08	80	Honey Forager	0	0	0	.	1	1	0	0	0	1	1	0	1
6/23/08	80	Honey Forager	0	0	0	.	1	1	0	0	0	1	1	0	1
6/23/08	80	Honey Forager	0	0	0	.	0	1	0	0	0	1	1	1	1
6/23/08	80	Honey Forager	0	0	0	.	0	1	0	0	0	1	1	1	1
6/23/08	80	Honey Forager	0	0	0	.	0	1	0	0	0	1	1	0	0
6/23/08	80	Honey Forager	0	0	0	.	0	1	0	0	0	1	1	0	1
6/23/08	80	Honey Forager	0	0	0	.	1	1	0	0	0	1	1	0	1
6/23/08	80	Honey Forager	0	0	0	.	0	1	0	0	0	1	1	1	0
6/23/08	80	Honey Forager	0	0	0	.	0	1	0	0	0	1	1	1	1
6/23/08	80	Honey Forager	0	0	0	.	1	1	0	0	0	1	1	0	1
6/23/08	80	Honey Forager	0	0	0	.	0	1	0	0	0	1	1	0	2
6/23/08	80	Honey Forager	0	0	0	.	1	1	0	0	0	1	1	0	1
6/23/08	80	Honey Forager	0	0	0	.	1	1	0	0	0	1	1	0	1
6/23/08	80	Honey Forager	0	0	0	.	0	1	0	0	0	1	1	0	0
6/23/08	80	Honey Forager	0	0	0	.	1	1	0	0	0	1	1	0	1
6/23/08	80	Honey Forager	0	0	0	.	0	1	0	0	0	1	1	0	0
6/23/08	80	Honey Forager	0	0	0	.	0	1	0	0	0	1	1	0	1
6/23/08	80	Honey Forager	1	5	1	(3) 3rd sternite, (2) crop	0	1	0	0	0	1	1	0	1
6/23/08	80	Honey Forager	0	0	0	.	0	1	0	0	0	1	1	0	1
6/23/08	80	Honey Forager	0	0	0	.	0	1	0	0	0	1	1	0	1
6/23/08	80	Honey Forager	0	0	0	.	0	1	0	0	0	1	1	0	0
6/23/08	80	Honey Forager	0	0	0	.	0	1	0	0	0	1	1	0	1
6/23/08	80	Honey Forager	0	0	0	.	0	1	0	0	0	1	1	0	1
6/23/08	80	Honey Forager	0	0	0	.	1	1	0	0	0	1	1	0	1
6/23/08	80	Honey Forager	0	0	0	.	0	1	0	0	0	1	1	0	1
6/23/08	80	Honey Forager	0	0	0	.	1	1	0	0	0	1	1	0	1
6/23/08	80	Honey Forager	0	0	0	.	0	1	0	0	0	1	1	0	1
6/23/08	80	Honey Forager	0			.	0	1	0	0	0	0	0	0	0
6/23/08	80	Honey Forager	0	0	0	.	1	1	0	0	0	1	1	1	1
6/23/08	80	Honey Forager	0	0	0	.	0	1	0	0	0	1	1	1	2
6/23/08	80	Honey Forager	0	0	0	.	1	1	0	0	0	1	1	0	1
6/23/08	80	Honey Forager	0	0	0	.	0	2	0	0	0	1	1	1	1
6/23/08	80	Honey Forager	0	0	0	.	0	1	0	0	0	1	1	0	1
6/23/08	80	Honey Forager	0	0	0	.	0	1	0	0	0	1	1	0	1
6/23/08	80	Honey Forager	0	0	0	.	1	1	0	0	0	1	1	0	1
6/23/08	80	Honey Forager	0	0	0	.	0	1	0	0	0	1	1	0	1
6/23/08	80	Honey Forager	0	0	0	.	1	0	0	0	0	0	0	0	0
6/23/08	80	Honey Forager	0	0	0	.	1	1	0	0	0	1	1	0	1
6/23/08	80	Honey Forager	0	0	0	.	0	1	0	0	0	1	1	0	1
6/23/08	80	Honey Forager	0	0	0	.	1	1	0	0	0	1	1	1	1
6/23/08	80	Honey Forager	0	0	0	.	0	1	0	0	0	0	0	1	0
6/23/08	80	Honey Forager	0	0	0	.	0	2	0	0	0	0	0	0	0
6/23/08	80	Honey Forager	0	0	0	.	1	1	0	0	0	0	0	0	0
6/23/08	80	Honey Forager	0	0	0	.	0	1	0	0	0	0	0	0	0
6/23/08	80	Honey Forager	0	0	0	.	0	1	0	0	0	0	0	0	0
6/23/08	80	Honey Forager	0	0	0	.	1	0	0	0	0	0	0	1	0
6/23/08	80	Honey Forager	0	0	0	.	0	1	0	0	0	1	1	0	0
6/23/08	80	Honey Forager	0	0	0	.	0	0	0	0	0	0	0	0	0
6/23/08	80	Honey Forager	0	0	0	.	0	0	0	0	0	0	0	1	0
6/23/08	80	Honey Forager	0	0	0	.	1	1	1	0	0	1	1	0	1
6/23/08	80	Drone	0	0	0		0	1	0	0	0
6/23/08	80	Drone	1	5	1	(1) 6th terg., (1) 5th terg., (1) 4th terg., (2) seminal vesicle	0	1	0	0	0
6/23/08	80	Drone	0	0	0	.	0	1	0	0	0
6/23/08	80	Drone	0	0	0	.	0	1	0	0	0
6/23/08	80	Drone	0	0	0	.	0	1	0	0	0
6/23/08	80	Drone	0	0	0	.	0	1	0	0	0
6/23/08	80	Drone	0	0	0	.	0	1	0	0	0
6/23/08	80	Drone	0	0	0	.	0	1	0	0	0
6/23/08	80	Drone	0	0	0	.	0	1	0	0	0
6/23/08	80	Drone	0	0	0	.	0	1	0	0	0
6/23/08	80	Drone	0	0	0	.	0	1	0	0	0
6/23/08	80	Drone	0	0	0	.	0	1	0	0	0
6/23/08	80	Drone	0	0	0	.	0	1	0	0	0
6/23/08	80	Drone	0	0	0	.	0	1	0	0	0
6/23/08	80	Drone	1	1	1	6th sternite	0	1	0	0	0
6/23/08	80	Drone	0	0	0	.	0	1	0	0	0
6/23/08	80	Drone	0	0	0	.	0	1	0	0	0
6/23/08	80	Drone	0	0	0	.	0	1	0	0	0
6/23/08	80	Drone	0	0	0	.	0	1	0	0	0
6/23/08	80	Drone	0	0	0	.	0	1	0	0	0
6/23/08	80	Drone	0	0	0	.	0	1	0	0	0
6/23/08	80	Drone	1	>5	>5	through out entire abdomen	0	1	0	0	0
6/23/08	80	Drone	0	0	0	.	0	1	0	0	0
6/23/08	80	Drone	0	0	0	.	0	1	0	0	0
6/23/08	80	Drone	1	>5	>5	through out entire abdomen	0	0	0	0	0
6/23/08	80	Drone	0	0	0	.	0	1	0	0	0
6/23/08	80	Drone	0	0	0	.	0	1	0	0	0
6/23/08	80	Drone	0	0	0	.	0	1	0	0	0
6/23/08	80	Drone	0	0	0	.	0	1	0	0	0
6/23/08	80	Drone	0	0	0	.	0	1	0	0	0
6/23/08	80	Drone	0	0	0	.	0	1	0	0	0
6/23/08	80	Drone	0	0	0	.	0	1	0	0	0
6/23/08	80	Drone	0	0	0	.	0	1	0	0	0
6/23/08	80	Drone	0	0	0	.	0	1	0	0	0
6/23/08	80	Drone	0	0	0	.	0	1	0	0	0
6/23/08	80	Drone	1	>5	>5	through out entire abdomen	0	1	0	0	0
6/23/08	80	Drone	0	0	0	.	0	1	0	0	0
6/23/08	80	Drone	0	0	0	.	0	1	0	0	0
6/23/08	80	Drone	0	0	0	.	0	1	0	0	0
6/23/08	80	Drone	1	3	1	seminal vesicles	0	1	0	0	0
6/23/08	80	Drone	1	2	1	5th terg	0	1	0	0	0
6/23/08	80	Drone	0	0	0	.	0	1	0	0	0
6/23/08	80	Drone	0	0	0	.	0	1	0	0	0
6/23/08	80	Drone	0	0	0	.	0	1	0	0	0
6/23/08	80	Drone	1	2	1	seminal vesicle	0	1	0	0	0
6/23/08	80	Drone	0	0	0	.	0	1	0	0	0
6/23/08	80	Drone	0	0	0	.	0	1	0	0	0
6/23/08	80	Drone	0	0	0	.	0	1	0	0	0
6/23/08	80	Drone	0	0	0	.	0	1	0	0	0
6/23/08	80	Drone	0	0	0	.	0	1	0	0	0
6/23/08	80	Pupa	1	>5	>5	small white through out						1	1	0	0
6/23/08	80	Pupa	1	>5	>5	small white through out						1	1	0	0
6/23/08	80	Pupa	1	>5	>5	small white through out						1	1	0	0
6/23/08	80	Pupa	1	>5	>5	small white through out						1	1	0	0
6/23/08	80	Pupa	1	>5	>5	small white through out						1	1	0	0
6/23/08	80	Pupa	1	>5	>5	small white through out						1	1	0	0
6/23/08	80	Pupa	1	>5	>5	small white through out						1	1	0	0
6/23/08	80	Pupa	1	>5	>5	small white through out						1	1	0	0
6/23/08	80	Pupa	1	>5	>5	small white through out						1	1	0	0
6/23/08	80	Pupa	1	>5	>5	small white through out						1	1	0	0
6/23/08	80	Pupa	1	>5	>5	small and large white through out						1	1	0	0
6/23/08	80	Pupa	1	>5	>5	small and large white through out						1	1	0	0
6/23/08	80	Pupa	1	>5	>5	small and large white through out						1	1	0	0
6/23/08	80	Pupa	1	>5	>5	small white through out						1	1	0	0
6/23/08	80	Pupa	1	>5	>5	small white through out						1	1	0	0
6/23/08	80	Pupa	1	>5	>5	small and large white through out						1	1	0	0
6/23/08	80	Pupa	1	>5	>5	small white through out						1	1	0	0
6/23/08	80	Pupa	1	>5	>5	small white through out						1	1	0	0
6/23/08	80	Pupa	1	>5	>5	small white through out						1	1	0	0
6/23/08	80	Pupa	1	>5	>5	small white through out						1	1	0	0
6/23/08	80	Pupa	1	>5	>5	small white through out						1	1	0	0
6/23/08	80	Pupa	1	>5	>5	small white through out
6/23/08	80	Pupa	1	>5	>5	small white through out						1	1	0	0
6/23/08	80	Pupa	1	>5	>5	small white through out						1	1	0	0
6/23/08	80	Pupa	1	>5	>5	small white through out						1	1	0	0
6/23/08	80	Pupa	1	>5	>5	small white through out						1	1	0	0
6/23/08	80	Pupa	1	>5	>5	small white through out						1	1	0	0
6/23/08	80	Pupa	1	>5	>5	small white through out						1	1	0	0
6/23/08	80	Pupa	1	>5	>5	small white through out						1	1	0	0
6/23/08	80	Pupa	1	>5	>5	small white through out						1	1	0	0
6/23/08	80	Pupa	1	>5	>5	small white through out
6/23/08	80	Pupa	1	>5	>5	small white through out
6/23/08	80	Pupa	1	>5	>5	small white through out
6/23/08	80	Pupa	1	>5	>5	small and large white through out
6/23/08	80	Pupa	1	>5	>5	small white through out
6/23/08	80	Pupa	1	>5	>5	small white through out
6/23/08	80	Pupa	1	>5	>5	small white through out						1	1	0	0
6/23/08	80	Pupa	1	>5	>5	small white through out						1	1	0	0
6/23/08	80	Pupa	1	>5	>5	small white through out						1	1	0	0
6/23/08	80	Pupa	1	>5	>5	small white through out						1	1	0	0
6/23/08	80	Pupa	1	>5	>5	small white through out
6/23/08	80	Pupa	1	>5	>5	small white through out
6/23/08	80	Pupa	1	>5	>5	small white through out
6/23/08	80	Pupa	1	>5	>5	small white through out						1	1	0	0
6/23/08	80	Pupa	1	>5	>5	small white through out						1	1	0	0
6/23/08	80	Pupa	1	>5	>5	small white through out						1	1	0	0
6/23/08	80	Pupa	1	>5	>5	small white through out
6/23/08	80	Pupa	1	>5	>5	small white through out						1	1	0	0
6/23/08	80	Pupa	1	>5	>5	small white through out
6/23/08	80	Pupa	1	>5	>5	small white through out
6/23/08	81	N.E.W.	1	>5	>5	through out entire abdomen and fat bodies	0	1	0	0	0	1	1	0	2
6/23/08	81	N.E.W.	1	>5	>5	through out entire abdomen and fat bodies	0	1	0	0	0	1	1	0	2
6/23/08	81	N.E.W.	1	>5	>5	through out entire abdomen and fat bodies	0	1	0	0	0	1	1	0	2
6/23/08	81	N.E.W.	1	>5	>5	through out entire abdomen and fat bodies	0	1	0	0	0	1	1	0	2
6/23/08	81	N.E.W.	1	>5	>5	through out entire abdomen and fat bodies	0	1	0	0	0	1	1	0	2
6/23/08	81	N.E.W.	1	>5	>5	through out entire abdomen and fat bodies	0	1	0	0	0	1	1	0	1
6/23/08	81	N.E.W.	1	>5	>5	through out entire abdomen and fat bodies	0	1	0	0	0	1	1	0	2
6/23/08	81	N.E.W.	1	>5	>5	through out entire abdomen and fat bodies	0	1	0	0	0	1	1	0	2
6/23/08	81	N.E.W.	1	>5	>5	through out entire abdomen and fat bodies	0	2	0	0	0	1	1	1	2
6/23/08	81	N.E.W.	1	>5	>5	through out entire abdomen and fat bodies	0	1	0	0	0	1	1	0	2
6/23/08	81	N.E.W.	1	>5	>5	through out entire abdomen and fat bodies	0	1	0	0	0	1	1	0	2
6/23/08	81	N.E.W.	1	>5	>5	through out entire abdomen and fat bodies	0	2	0	0	0	1	1	0	2
6/23/08	81	N.E.W.	1	>5	>5	through out entire abdomen and fat bodies	0	1	0	0	0	1	1	0	2
6/23/08	81	N.E.W.	1	>5	>5	through out entire abdomen and fat bodies	0	1	0	0	0	1	1	0	1
6/23/08	81	N.E.W.	1	>5	>5	through out entire abdomen and fat bodies	0	1	0	0	0	1	1	0	2
6/23/08	81	N.E.W.	1	>5	>5	through out entire abdomen and fat bodies	0	1	0	0	0	1	1	0	2
6/23/08	81	N.E.W.	1	>5	>5	through out entire abdomen and fat bodies	0	1	0	0	0	1	1	0	2
6/23/08	81	N.E.W.	1	>5	>5	through out entire abdomen and fat bodies	0	1	0	0	0	1	1	0	2
6/23/08	81	N.E.W.	0	0	0	.	0	1	0	0	0	1	1	0	1
6/23/08	81	N.E.W.	1	>5	>5	through out entire abdomen and fat bodies	0	1	0	0	0	1	1	0	1
6/23/08	81	N.E.W.	1	>5	>5	through out entire abdomen and fat bodies	0	1	1	0	0	1	1	1	2
6/23/08	81	N.E.W.	1	>5	>5	through out entire abdomen and fat bodies	0	1	0	0	0	1	1	0	2
6/23/08	81	N.E.W.	1	>5	>5	through out entire abdomen and fat bodies	0	1	0	0	0	1	1	0	1
6/23/08	81	N.E.W.	1	>5	>5	through out entire abdomen and fat bodies	0	2	0	0	0	1	1	1	2
6/23/08	81	N.E.W.	1	>5	>5	through out entire abdomen and fat bodies	0	1	0	0	0	1	1	0	2
6/23/08	81	N.E.W.	1	>5	>5	through out entire abdomen and fat bodies	0	1	0	0	0	1	1	0	1
6/23/08	81	N.E.W.	1	>5	>5	through out entire abdomen and fat bodies	0	1	1	0	0	1	1	0	1
6/23/08	81	N.E.W.	1	>5	>5	through out entire abdomen and fat bodies	0	1	0	0	0	1	1	0	2
6/23/08	81	N.E.W.	1	>5	>5	through out entire abdomen and fat bodies	0	1	0	0	0	1	1	1	2
6/23/08	81	N.E.W.	1	>5	>5	through out entire abdomen and fat bodies	0	1	0	0	0	1	1	0	1
6/23/08	81	N.E.W.	1	>5	>5	through out entire abdomen and fat bodies	0	1	0	0	0	1	1	1	2
6/23/08	81	N.E.W.	1	>5	>5	through out entire abdomen and fat bodies	0	1	0	0	0	1	1	0	2
6/23/08	81	N.E.W.	1	>5	>5	through out entire abdomen and fat bodies	0	2	0	0	0	1	1	0	2
6/23/08	81	N.E.W.	0	0	0	.	0	1	0	0	0	1	1	0	1
6/23/08	81	N.E.W.	1	>5	>5	through out entire abdomen and fat bodies	0	1	0	0	0	1	1	0	1
6/23/08	81	N.E.W.	1	>5	>5	through out entire abdomen and fat bodies	0	1	0	0	0	1	1	0	1
6/23/08	81	N.E.W.	1	>5	>5	through out entire abdomen and fat bodies	0	1	0	0	0	1	1	0	1
6/23/08	81	N.E.W.				.	0	1	0	0	0	1	1	1	1
6/23/08	81	N.E.W.	1	>5	>5	through out entire abdomen and fat bodies	0	1	0	0	0	1	1	0	2
6/23/08	81	N.E.W.	1	>5	>5	through out entire abdomen and fat bodies	0	1	0	0	0	1	1	0	2
6/23/08	81	N.E.W.	1	>5	>5	through out entire abdomen and fat bodies	0	1	0	0	0	1	1	0	2
6/23/08	81	N.E.W.	1	>5	>5	through out entire abdomen and fat bodies	0	1	0	0	0	1	1	1	2
6/23/08	81	N.E.W.	1	>5	>5	through out entire abdomen and fat bodies	0	1	0	0	0	1	1	0	2
6/23/08	81	N.E.W.	1	>5	>5	through out entire abdomen and fat bodies	0	1	0	0	0	1	1	0	1
6/23/08	81	N.E.W.	1	>5	>5	through out entire abdomen and fat bodies	0	1	0	0	0	1	1	0	2
6/23/08	81	N.E.W.	1	>5	>5	through out entire abdomen and fat bodies	0	1	0	0	0	1	1	0	2
6/23/08	81	N.E.W.	1	>5	>5	through out entire abdomen and fat bodies	0	1	0	0	0	1	1	1	2
6/23/08	81	N.E.W.	1	>5	>5	through out entire abdomen and fat bodies	0	1	0	0	0	1	1	1	2
6/23/08	81	N.E.W.	1	>5	>5	through out entire abdomen and fat bodies	0	1	0	0	0	1	1	0	2
6/23/08	81	N.E.W.	1	>5	>5	through out entire abdomen and fat bodies	0	1	0	0	0	1	1	1	2
6/23/08	81	Nurse	0	0	0	.	0	1	0	0	0	1	1	0	2
6/23/08	81	Nurse	0	0	0	.	0	1	0	0	0	1	1	0	2
6/23/08	81	Nurse	1	1	1	in ventriculus	0	1	0	0	0	1	1	0	1
6/23/08	81	Nurse	0	0	0	.	0	2	0	0	0	1	1	0	2
6/23/08	81	Nurse	0	0	0	.	1	1	0	0	0	1	1	0	2
6/23/08	81	Nurse	0	0	0	.	0	2	0	0	0	1	1	0	1
6/23/08	81	Nurse	0	0	0	.	0	2	1	0	0	1	1	0	2
6/23/08	81	Nurse	0	0	0	.	0	1	0	0	0	1	1	0	2
6/23/08	81	Nurse	1	>5	>5	in ventriculus	0	1	0	0	0	1	1	0	2
6/23/08	81	Nurse	0	0	0	.	0	1	0	0	0	1	1	0	2
6/23/08	81	Nurse	0	0	0	.	1	1	0	0	0	1	1	0	2
6/23/08	81	Nurse	0	0	0	.	1	1	0	0	0	1	1	0	2
6/23/08	81	Nurse	0	0	0	.	0	1	0	0	0	1	1	0	2
6/23/08	81	Nurse	0	0	0	.	0	1	0	0	0	1	1	0	2
6/23/08	81	Nurse	0	0	0	.	0	1	0	0	0	1	1	0	2
6/23/08	81	Nurse	0	0	0	.	0	1	0	0	0	1	1	0	2
6/23/08	81	Nurse	0	0	0	.	0	1	0	0	0	1	1	0	1
6/23/08	81	Nurse	0	0	0	.	0	2	0	0	0	1	1	0	2
6/23/08	81	Nurse	0	0	0	.	0	1	0	0	0	1	1	0	1
6/23/08	81	Nurse	0	0	0	.	0	1	0	0	0	1	1	0	2
6/23/08	81	Nurse	0	0	0	.	0	2	0	0	0	1	1	0	2
6/23/08	81	Nurse	0	0	0	.	0	2	0	0	0	1	1	0	1
6/23/08	81	Nurse	1	4	1	in ventriculus	0	1	0	0	0	1	1	0	1
6/23/08	81	Nurse	0	0	0	.	0	1	0	0	0	1	1	0	1
6/23/08	81	Nurse	0	0	0	.	0	1	0	0	0	1	1	0	1
6/23/08	81	Nurse	0	0	0	.	0	1	0	0	0	1	1	0	2
6/23/08	81	Nurse	1	1	1	in ventriculus	0	1	1	0	0	1	1	0	1
6/23/08	81	Nurse	1	5	1	in ventriculus	0	2	1	0	0	1	1	0	1
6/23/08	81	Nurse	0	0	0	.	1	1	0	0	0	1	1	0	1
6/23/08	81	Nurse	1	5	1	in ventriculus	0	1	1	0	0	1	1	0	0
6/23/08	81	Nurse	0	0	0	.	0	1	0	0	0	1	1	0	1
6/23/08	81	Nurse	0	0	0	.	0	1	0	0	0	1	1	0	2
6/23/08	81	Nurse	0	0	0	.	0	1	1	0	0	1	1	0	1
6/23/08	81	Nurse	0	0	0	.	0	2	0	0	0	1	1	0	2
6/23/08	81	Nurse	0	0	0	.	1	1	0	0	0	1	1	0	1
6/23/08	81	Nurse	0	0	0	.	0	1	0	0	0
6/23/08	81	Nurse	0	0	0	.	1	1	0	0	0	1	1	0	1
6/23/08	81	Nurse	0	0	0	.	0	1	0	0	0	1	1	0	2
6/23/08	81	Nurse	0	0	0	.	0	1	0	0	0	1	1	0	1
6/23/08	81	Nurse	0	0	0	.	0	1	0	0	0	1	1	0	1
6/23/08	81	Nurse	0	0	0	.	1	1	0	0	0	1	1	0	1
6/23/08	81	Nurse	0	0	0	.	1	1	0	0	0	0	0	1	0
6/23/08	81	Nurse	0	0	0	.	1	1	0	0	0	1	1	0	1
6/23/08	81	Nurse	0	0	0	.	0	1	0	0	0	0	0	1	0
6/23/08	81	Nurse	1	>5	>5	small white through out entire abdomen and fat bodies	0	1	0	0	0	1	1	0	1
6/23/08	81	Nurse	0	0	0	.	0	1	0	0	0	1	1	0	2
6/23/08	81	Nurse	0	0	0	.	0	1	0	0	0	1	1	0	2
6/23/08	81	Nurse	0	0	0	.	0	1	0	0	0	0	0	0	0
6/23/08	81	Nurse	0	0	0	.	1	1	0	0	0	1	1	0	1
6/23/08	81	Nurse	1	1	1	in ventriculus	0	2	1	0	0	1	1	0	1
6/23/08	81	Honey Forager	0	0	0	.	1	1	0	0	0	0	0	0	0
6/23/08	81	Honey Forager	0	0	0	.	1	1	0	0	0	1	1	1	1
6/23/08	81	Honey Forager	0	0	0	.	1	1	0	0	0	1	1	0	1
6/23/08	81	Honey Forager	0	0	0	.	0	1	0	0	0	1	1	0	1
6/23/08	81	Honey Forager	0	0	0	.	1	1	0	0	0	1	1	0	1
6/23/08	81	Honey Forager	0	0	0	.	0	1	0	0	0	1	1	1	1
6/23/08	81	Honey Forager	0	0	0	.	1	1	0	0	0	1	1	0	1
6/23/08	81	Honey Forager	0	0	0	.	0	1	1	0	0	1	1	0	1
6/23/08	81	Honey Forager	0	0	0	.	0	1	0	0	0	1	1	0	1
6/23/08	81	Honey Forager	0	0	0	.	0	1	0	0	0	1	1	0	1
6/23/08	81	Honey Forager	0	0	0	.	0	1	0	0	0	1	1	0	1
6/23/08	81	Honey Forager	0	0	0	.	1	1	0	0	0	1	1	0	0
6/23/08	81	Honey Forager	0	0	0	.	1	1	0	0	0	1	1	1	1
6/23/08	81	Honey Forager	0	0	0	.	1	1	0	0	0	0	0	1	0
6/23/08	81	Honey Forager	0	0	0	.	0	1	0	0	0	1	1	0	1
6/23/08	81	Honey Forager	0	0	0	.	0	1	0	0	0	0	0	0	0
6/23/08	81	Honey Forager	0	0	0	.	1	1	0	0	0	1	1	0	1
6/23/08	81	Honey Forager	0	0	0	.	0	1	0	0	0	1	1	0	1
6/23/08	81	Honey Forager	0	0	0	.	0	1	0	0	0	1	1	0	1
6/23/08	81	Honey Forager	0	0	0	.	1	1	1	0	0	1	1	0	1
6/23/08	81	Honey Forager	0	0	0	.	0	1	0	0	0	1	1	0	1
6/23/08	81	Honey Forager	0	0	0	.	1	1	0	0	0	0	0	0	0
6/23/08	81	Honey Forager	0	0	0	.	1	1	0	0	0	1	1	0	1
6/23/08	81	Honey Forager	0	0	0	.	1	1	0	0	0	1	1	1	1
6/23/08	81	Honey Forager	0	0	0	.	0	1	0	0	0	1	1	0	1
6/23/08	81	Honey Forager	0	0	0	.	1	1	0	0	0	0	0	0	0
6/23/08	81	Honey Forager	0	0	0	.	1	1	0	0	0	1	1	1	1
6/23/08	81	Honey Forager	0	0	0	.	1	1	0	0	0	1	1	1	1
6/23/08	81	Honey Forager	0	0	0	.	1	1	0	0	0	1	1	1	2
6/23/08	81	Honey Forager	0	0	0	.	1	1	0	0	0	0	0	0	0
6/23/08	81	Honey Forager	0	0	0	.	0	1	0	0	0	0	0	0	0
6/23/08	81	Honey Forager	0	0	0	.	0	1	0	0	0	1	1	0	1
6/23/08	81	Honey Forager	0	0	0	.	0	1	1	0	0	0	0	0	0
6/23/08	81	Honey Forager	0	0	0	.	1	1	0	0	0	1	1	1	1
6/23/08	81	Honey Forager	0	0	0	.	1	1	0	0	0	1	1	0	1
6/23/08	81	Honey Forager	0	0	0	.	0	1	0	0	0	1	1	0	1
6/23/08	81	Honey Forager	0	0	0	.	1	1	0	0	0	1	1	0	1
6/23/08	81	Honey Forager	0	0	0	.	0	1	0	0	0	0	0	1	0
6/23/08	81	Honey Forager	0	0	0	.	0	1	0	0	0	0	0	0	0
6/23/08	81	Honey Forager	0	0	0	.	0	1	1	0	0	0	0	0	0
6/23/08	81	Honey Forager	0	0	0	.	1	1	0	0	0	1	1	1	1
6/23/08	81	Honey Forager	0	0	0	.	1	1	0	0	0	1	1	0	1
6/23/08	81	Honey Forager	1	2	1	5th tergite, 6th tergite	0	1	0	0	0	1	1	0	2
6/23/08	81	Honey Forager	0	0	0	.	0	1	0	0	0	1	1	0	1
6/23/08	81	Honey Forager	0	0	0	.	1	1	0	0	0	0	0	0	0
6/23/08	81	Honey Forager	0	0	0	.	0	1	1	0	0	1	1	0	2
6/23/08	81	Honey Forager	0	0	0	.	1	1	0	0	0	0	0	1	0
6/23/08	81	Honey Forager	0	0	0	.	0	1	0	0	0	0	0	0	0
6/23/08	81	Honey Forager	0	0	0	.	1	1	0	0	0	1	1	0	1
6/23/08	81	Honey Forager	0	0	0	.	1	1	0	0	0	1	1	0	2
6/23/08	81	Drone	0	0	0	.	0	1	0	0	0
6/23/08	81	Drone	0	0	0	.	0	1	0	0	0
6/23/08	81	Drone	0	0	0	.	0	1	0	0	0
6/23/08	81	Drone	0	0	0	.	0	1	0	0	0
6/23/08	81	Pollen Forager	0	0	0	.	1	1	0	0	0	1	1	0	1
6/23/08	81	Pollen Forager	0	0	0	.	1	1	0	0	0	1	1	1	1
6/23/08	81	Pollen Forager	1	>5	>5	free floatin	0	1	0	0	0	1	1	0	1
6/23/08	81	Pollen Forager	0	0	0	.	0	1	0	0	0	1	1	1	1
6/23/08	81	Pollen Forager	0	0	0	.	1	1	0	0	0	0	0	0	0
6/23/08	81	Pollen Forager	0	0	0	.	1	1	0	0	0	1	1	0	1
6/23/08	81	Pollen Forager	0	0	0	.	1	1	0	0	0	1	1	1	1
6/23/08	81	Pollen Forager	0	0	0	.	1	1	0	0	0	0	0	1	0
6/23/08	81	Pollen Forager	0	0	0	.	1	1	0	0	0	1	1	1	1
6/23/08	81	Pollen Forager	0	0	0	.	0	1	0	0	0	1	1	0	1
6/23/08	81	Pollen Forager	0	0	0	.	0	1	0	0	0	1	1	0	1
6/23/08	81	Pollen Forager	0	0	0	.	0	1	0	0	0	1	1	0	1
6/23/08	81	Pollen Forager	0	0	0	.	1	1	0	0	0	1	1	0	1
6/23/08	81	Pollen Forager	0	0	0	.	1	1	0	0	0	1	1	1	1
6/23/08	81	Pollen Forager	0	0	0	.	1	1	0	0	0	1	1	0	1
6/23/08	81	Pollen Forager	0	0	0	.	0	1	0	0	0	1	1	0	1
6/23/08	81	Pollen Forager	0	0	0	.	0	1	0	0	0	0	0	1	1
6/23/08	81	Pollen Forager	0	0	0	.	0	1	0	0	0	1	1	0	0
6/23/08	81	Pollen Forager	0	0	0	.	1	1	0	0	0	1	1	0	1
6/23/08	81	Pollen Forager	0	0	0	.	1	1	0	0	0	0	0	1	1
6/23/08	81	Pollen Forager	0	0	0	.	0	1	0	0	0	1	1	1	0
6/23/08	81	Pollen Forager	0	0	0	.	1	1	0	0	0	1	1	0	1
6/23/08	81	Pollen Forager	0	0	0	.	1	1	0	0	0	1	1	0	1
6/23/08	81	Pollen Forager	0	0	0	.	0	1	0	0	0	0	0	1	0
6/23/08	81	Pollen Forager	0	0	0	.	0	1	0	0	0	0	0	1	0
6/23/08	81	Pollen Forager	0	0	0	.	0	1	0	0	0	1	1	0	1
6/23/08	81	Pollen Forager	0	0	0	.	0	1	0	0	0	0	0	1	0
6/23/08	81	Pollen Forager	0	0	0	.	0	1	1	0	0	1	1	0	1
6/23/08	81	Pollen Forager	0	0	0	.	1	1	0	0	0	1	1	0	1
6/23/08	81	Pollen Forager	0	0	0	.	1	1	0	0	0	1	1	0	0
6/23/08	81	Pollen Forager	0	0	0	.	0	1	0	0	0
6/23/08	81	Pollen Forager	0	0	0	.	0	1	0	0	0	0	0	0	0
6/23/08	81	Pollen Forager	0	0	0	.	0	1	0	0	0	1	1	0	1
6/23/08	81	Pollen Forager	0	0	0	.	0	1	0	0	0	0	0	0	0
6/23/08	81	Pollen Forager	0	0	0	.	1	1	0	0	0	0	0	0	0
6/23/08	81	Pollen Forager	0	0	0	.	0	1	0	0	0	0	0	0	0
6/23/08	81	Pollen Forager	0	0	0	.	1	1	0	0	0
6/23/08	81	Pollen Forager	0	0	0	.	0	1	0	0	0	0	0	1	0
6/23/08	81	Pollen Forager	0	0	0	.	0	1	0	0	0	1	1	0	1
6/23/08	81	Pollen Forager	0	0	0	.	1	1	0	0	0	0	0	1	0
6/23/08	81	Pollen Forager	0	0	0	.	1	1	0	0	0	0	0	1	0
6/23/08	81	Pollen Forager	0	0	0	.	1	1	0	0	0	1	1	0	1
6/23/08	81	Pollen Forager	1	2	1	3rd, 4th sternite	0	1	0	0	0	1	1	0	1
6/23/08	81	Pollen Forager	0	0	0	.	1	1	0	0	0	0	0	0	0
6/23/08	81	Pollen Forager	0	0	0	.	0	1	0	0	0	0	0	1	0
6/23/08	81	Pollen Forager	1	1	1	free float	0	1	0	0	0	1	1	0	1
6/23/08	81	Pollen Forager	0	0	0	.	1	1	0	0	0	1	1	0	0
6/23/08	81	Pollen Forager	0	0	0	.	0	1	0	0	0	0	0	1	0
6/23/08	81	Pollen Forager	0	0	0	.	0	1	0	0	0	1	1	1	1
6/23/08	81	Pollen Forager	0	0	0	.	0	1	0	0	0	1	1	0	1
6/23/08	81	Pupa	1	>5	>5	small white through out						1	1	0	0
6/23/08	81	Pupa	1	>5	>5	small and large white through out						1	1	0	0
6/23/08	81	Pupa	1	>5	>5	small and large white through out						1	1	0	0
6/23/08	81	Pupa	1	>5	>5	small white through out
6/23/08	81	Pupa	1	>5	>5	small white through out
6/23/08	81	Pupa	1	>5	>5	small white through out
6/23/08	81	Pupa	1	>5	>5	small white through out
6/23/08	81	Pupa	1	>5	>5	small white through out
6/23/08	81	Pupa	1	>5	>5	small white through out
6/23/08	81	Pupa	1	>5	>5	small white through out
6/23/08	81	Pupa	1	>5	>5	small white through out
6/23/08	81	Pupa	1	>5	>5	small white through out
6/23/08	81	Pupa	1	>5	>5	small white through out
6/23/08	81	Pupa	1	>5	>5	small white through out
6/23/08	81	Pupa	1	>5	>5	small white through out						1	1	0	0
6/23/08	81	Pupa	1	>5	>5	small and large white through out						1	1	0	0
6/23/08	81	Pupa	1	>5	>5	small white through out
6/23/08	81	Pupa	1	>5	>5	small white through out
6/23/08	81	Pupa	1	>5	>5	small white through out
6/23/08	81	Pupa	1	>5	>5	small white through out
6/23/08	81	Pupa	1	>5	>5	small white through out						1	1	0	0
6/23/08	81	Pupa	1	>5	>5	small white through out
6/23/08	81	Pupa	1	>5	>5	small white through out						1	1	0	0
6/23/08	81	Pupa	1	>5	>5	small white through out
6/23/08	81	Pupa	1	>5	>5	small white through out
6/23/08	81	Pupa	1	>5	>5	small white through out
6/23/08	81	Pupa	1	>5	>5	small white through out
6/23/08	81	Pupa	1	>5	>5	small white through out
6/23/08	81	Pupa	1	>5	>5	small white through out
6/23/08	81	Pupa	1	>5	>5	small white through out
6/23/08	81	Pupa	1	>5	>5	small white through out
6/23/08	81	Pupa	1	>5	>5	small white through out						1	1	0	0
6/23/08	81	Pupa	1	>5	>5	small white through out						1	1	0	0
6/23/08	81	Pupa	1	>5	>5	small white through out
6/23/08	81	Pupa	1	>5	>5	small white through out
6/23/08	81	Pupa	1	>5	>5	small white through out
6/23/08	81	Pupa	1	>5	>5	small white through out						1	1	0	0
6/23/08	81	Pupa	1	>5	>5	small white through out						1	1	0	0
6/23/08	81	Pupa	1	>5	>5	small white through out
6/23/08	81	Pupa	1	>5	>5	small white through out
6/23/08	81	Pupa	1	>5	>5	small white through out						1	1	0	0
6/23/08	81	Pupa	1	>5	>5	small white through out
6/23/08	81	Pupa	1	>5	>5	small white through out
6/23/08	81	Pupa	1	>5	>5	small white through out						1	1	0	0
6/23/08	81	Pupa	1	>5	>5	small white through out
6/23/08	81	Pupa	1	>5	>5	small white through out						1	1	0	0
6/23/08	81	Pupa	1	>5	>5	small white through out
6/23/08	81	Pupa	1	>5	>5	small white through out
6/23/08	81	Pupa	1	>5	>5	small white through out
6/23/08	81	Pupa	1	>5	>5	small white through out
7/24/08	82	N.E.W.	1	>5	>5	small white through out	0	1	0	0	0	1	1	0	1
7/24/08	82	N.E.W.	1	>5	>5	small white through out	0	1	0	0	0	1	1	0	1
7/24/08	82	N.E.W.	1	>5	>5	small white through out	0	1	0	0	0	1	1	0	1
7/24/08	82	N.E.W.	1	>5	>5	small white through out	0	1	0	0	0	1	1	0	1
7/24/08	82	N.E.W.	1	>5	>5	small white through out	0	1	0	0	0	1	1	0	1
7/24/08	82	N.E.W.	1	>5	>5	small and large white through out	0	1	0	0	0	1	1	0	1
7/24/08	82	N.E.W.	1	>5	>5	small white through out	0	1	0	0	0	1	1	0	1
7/24/08	82	N.E.W.	1	>5	>5	small white through out	0	1	0	0	0	1	1	0	2
7/24/08	82	N.E.W.	1	>5	>5	small white through out	0	1	0	0	0	1	1	0	1
7/24/08	82	N.E.W.	1	>5	>5	small white through out	0	1	0	0	0	1	1	0	1
7/24/08	82	N.E.W.	1	>5	>5	small white through out	0	1	0	0	0	1	1	0	1
7/24/08	82	N.E.W.	0	0	0		0	1	0	0	0	1	1	0	1
7/24/08	82	N.E.W.	1	>5	>5	small white on tergites 4,5,6	0	1	0	0	0	1	1	0	1
7/24/08	82	N.E.W.	1	>5	>5	small white through out	0	1	0	0	0	1	1	0	1
7/24/08	82	N.E.W.	1	>5	>5	small white through out	0	1	0	0	0	1	1	0	1
7/24/08	82	N.E.W.	1	>5	>5	small white through out	0	1	0	0	0	1	1	0	1
7/24/08	82	N.E.W.	1	>5	>5	small white through out	0	1	0	0	0	1	1	0	2
7/24/08	82	N.E.W.	1	>5	>5	small white through out	0	1	0	0	0	1	1	0	1
7/24/08	82	N.E.W.	1	>5	>5	small white through out	0	1	0	0	0	1	1	0	1
7/24/08	82	N.E.W.	1	>5	>5	small white through out	0	1	0	0	0	1	1	0	1
7/24/08	82	N.E.W.	1	>5	>5	small white through out	0	1	0	0	0	1	1	0	1
7/24/08	82	N.E.W.	1	>5	>5	small white on tergites 4,5,6	0	1	0	0	0	1	1	0	0
7/24/08	82	N.E.W.	1	>5	>5	small white through out	0	1	0	0	0	1	1	0	1
7/24/08	82	N.E.W.	1	>5	>5	small white through out	0	1	0	0	0	1	1	0	1
7/24/08	82	N.E.W.	1	>5	>5	small white through out	0	1	0	0	0	1	1	0	1
7/24/08	82	N.E.W.	1	>5	>5	small white through out	0	1	0	0	0	1	1	0	1
7/24/08	82	N.E.W.	1	>5	>5	small white through out	0	1	0	0	0	1	1	0	1
7/24/08	82	N.E.W.	1	>5	>5	large white through out	0	1	0	0	0	1	1	0	1
7/24/08	82	N.E.W.	1	>5	>5	small and large white through out	0	1	0	0	0	1	1	0	1
7/24/08	82	N.E.W.	1	>5	>5	small white through out	0	1	0	0	0	1	1	0	1
7/24/08	82	N.E.W.	1	>5	>5	small and large white through out	0	1	0	0	0	1	1	0	1
7/24/08	82	N.E.W.	1	>5	>5	small white through out	0	1	0	0	0	1	1	0	1
7/24/08	82	N.E.W.	1	>5	>5	small white through out	0	1	0	0	0	1	1	0	1
7/24/08	82	N.E.W.	0	0	0	.	0	1	0	0	0	1	1	0	1
7/24/08	82	N.E.W.	1	>5	>5	small white through out	0	1	0	0	0	1	1	0	1
7/24/08	82	N.E.W.	1	>5	>5	small white through out	0	1	0	0	0	1	1	0	1
7/24/08	82	N.E.W.	1	2	1	on rectum	0	1	0	0	0	1	1	0	1
7/24/08	82	N.E.W.	0	0	0	.	0	1	0	0	0	1	1	0	1
7/24/08	82	N.E.W.	1	>5	>5	small white through out	0	2	0	0	0	1	1	0	2
7/24/08	82	N.E.W.	0	0	0	.	0	1	0	0	0	1	1	0	1
7/24/08	82	N.E.W.	1	>5	>5	small and large white through out	0	1	0	0	0	1	1	0	1
7/24/08	82	N.E.W.	0	0	0	.	0	1	0	0	0	1	1	0	1
7/24/08	82	N.E.W.	1	>5	>5	small white through out	0	1	0	0	0	1	1	0	1
7/24/08	82	N.E.W.	1	>5	>5	small white through out	0	1	0	0	0	1	1	0	1
7/24/08	82	N.E.W.	1	>5	>5	small white through out	0	1	0	0	0	1	1	0	2
7/24/08	82	N.E.W.	1	>5	>5	small white through out	0	1	0	0	0	1	1	0	1
7/24/08	82	N.E.W.	1	>5	>5	small white through out	0	1	0	0	0	1	1	0	1
7/24/08	82	N.E.W.	0	0	0	.	0	1	0	0	0	1	1	0	1
7/24/08	82	N.E.W.	0	0	0	.	0	1	0	0	0	1	1	0	1
7/24/08	82	N.E.W.	1	>5	>5	small and large white through out	0	1	0	0	0	1	1	0	1
7/24/08	82	Pollen Forager	0	0	0	.	1	1	0	0	0	0	0	0	0
7/24/08	82	Pollen Forager	0	0	0	.	1	1	0	0	0	1	1	0	1
7/24/08	82	Pollen Forager	0	0	0	.	0	1	0	0	0
7/24/08	82	Pollen Forager	0	0	0	.	0	1	0	0	0	0	0	1	0
7/24/08	82	Pollen Forager	0	0	0	.	1	1	0	0	0	1	1	0	0
7/24/08	82	Pollen Forager	0	0	0	.	0	1	0	0	0	1	1	1	1
7/24/08	82	Pollen Forager	0	0	0	.	1	1	0	0	0	1	1	0	1
7/24/08	82	Pollen Forager	0	0	0	.	1	1	0	0	0	1	1	1	1
7/24/08	82	Pollen Forager	0	0	0	.	0	1	0	0	0	1	1	0	1
7/24/08	82	Pollen Forager	0	0	0	.	0	1	0	0	0	1	1	0	1
7/24/08	82	Pollen Forager	0	0	0	.	0	1	0	0	0	1	1	0	0
7/24/08	82	Pollen Forager	0	0	0	.	0	1	0	0	0	0	0	1	0
7/24/08	82	Pollen Forager	0	0	0	.	1	1	0	0	0	1	1	0	1
7/24/08	82	Pollen Forager	0	0	0	.	0	1	0	0	0	1	1	0	1
7/24/08	82	Pollen Forager	0	0	0	.	0	1	0	0	0	1	1	0	1
7/24/08	82	Pollen Forager	0	0	0	.	1	1	0	0	0	1	1	1	1
7/24/08	82	Pollen Forager	0	0	0	.	1	1	0	0	0	1	1	0	1
7/24/08	82	Pollen Forager	0	0	0	.	0	1	0	0	0	1	1	0	1
7/24/08	82	Pollen Forager	0	0	0	.	0	1	0	0	0	1	1	0	1
7/24/08	82	Pollen Forager	0	0	0	.	1	1	0	0	0	1	1	1	1
7/24/08	82	Pollen Forager	0	0	0	.	0	1	0	0	0	1	1	0	0
7/24/08	82	Pollen Forager	0	0	0	.	1	1	0	0	0
7/24/08	82	Pollen Forager	0	0	0	.	1	1	0	0	0	1	1	0	1
7/24/08	82	Pollen Forager	0	0	0	.	1	1	0	0	0	0	0	0	0
7/24/08	82	Pollen Forager	0	0	0	.	0	1	0	0	0	1	1	0	1
7/24/08	82	Pollen Forager	0	0	0	.	0	1	0	0	0	1	1	1	1
7/24/08	82	Pollen Forager	0	0	0	.	1	1	0	0	0	1	1	1	1
7/24/08	82	Pollen Forager	0	0	0	.	1	1	0	0	0	1	1	0	1
7/24/08	82	Pollen Forager	0	0	0	.	1	1	0	0	0	1	1	1	1
7/24/08	82	Pollen Forager	0	0	0	.	1	1	0	0	0	1	1	0	1
7/24/08	82	Pollen Forager	0	0	0	.	0	1	0	0	0	1	1	0	1
7/24/08	82	Pollen Forager	0	0	0	.	0	1	0	0	0	1	1	0	1
7/24/08	82	Pollen Forager	0	0	0	.	1	1	0	0	0	1	1	1	1
7/24/08	82	Pollen Forager	0	0	0	.	0	1	0	0	0	1	1	1	1
7/24/08	82	Pollen Forager	0	0	0	.	0	1	0	0	0	1	1	0	1
7/24/08	82	Pollen Forager	0	0	0	.	0	1	0	0	0	1	1	0	1
7/24/08	82	Pollen Forager	0	0	0	.	0	1	0	0	0	1	1	1	1
7/24/08	82	Pollen Forager	0	0	0	.	1	1	0	0	0	1	1	1	1
7/24/08	82	Pollen Forager	0	0	0	.	1	1	0	0	0	1	1	0	1
7/24/08	82	Pollen Forager	0	0	0	.	0	1	0	0	0	1	1	0	1
7/24/08	82	Pollen Forager	0	0	0	.	1	1	0	0	0	1	1	0	1
7/24/08	82	Pollen Forager	0	0	0	.	0	1	0	0	0	1	1	0	1
7/24/08	82	Pollen Forager	0	0	0	.	1	1	0	0	0	1	1	0	0
7/24/08	82	Pollen Forager	0	0	0	.	1	1	0	0	0	1	1	0	1
7/24/08	82	Pollen Forager	0	0	0	.	1	1	0	0	0	1	1	0	1
7/24/08	82	Pollen Forager	0	0	0	.	0	1	0	0	0	1	1	1	1
7/24/08	82	Pollen Forager	0	0	0	.	0	1	0	0	0	1	1	0	1
7/24/08	82	Pollen Forager	0	0	0	.	1	1	0	0	0	1	1	0	1
7/24/08	82	Pollen Forager	0	0	0	.	0	1	0	0	0	1	1	0	1
7/24/08	82	Pollen Forager	0	0	0	.	0	1	0	0	0	1	1	0	1
7/24/08	82	Honey Forager	0	0	0	.	0	2	1	0	0	1	1	0	1
7/24/08	82	Honey Forager	0	0	0	.	0	1	0	0	0	1	1	0	1
7/24/08	82	Honey Forager	0	0	0	.	0	1	0	0	0	1	1	1	1
7/24/08	82	Honey Forager	0	0	0	.	0	1	0	0	0	1	1	0	1
7/24/08	82	Honey Forager	0	0	0	.	0	1	1	0	0	1	1	0	1
7/24/08	82	Honey Forager	0	0	0	.	0	1	0	0	0	1	1	0	1
7/24/08	82	Honey Forager	0	0	0	.	1	1	0	0	0	1	1	1	0
7/24/08	82	Honey Forager	0	0	0	.	1	1	0	0	0	1	1	0	1
7/24/08	82	Honey Forager	0	0	0	.	0	1	0	0	0	1	1	0	1
7/24/08	82	Honey Forager	0	0	0	.	0	1	0	0	0	1	1	0	0
7/24/08	82	Honey Forager	1	>5	>5	in ventriculus	0	1	0	0	0	1	1	0	1
7/24/08	82	Honey Forager	0	0	0	.	1	1	0	0	0	1	1	1	1
7/24/08	82	Honey Forager	0	0	0	.	1	1	0	0	0	1	1	0	1
7/24/08	82	Honey Forager	0	0	0	.	0	1	0	0	0	0	0	1	0
7/24/08	82	Honey Forager	0	0	0	.	0	1	0	0	0	1	1	0	1
7/24/08	82	Honey Forager	0	0	0	.	0	1	0	0	0	1	1	0	0
7/24/08	82	Honey Forager	0	0	0	.	0	1	0	0	0	1	1	0	1
7/24/08	82	Honey Forager	0	0	0	.	0	1	0	0	0	1	1	0	1
7/24/08	82	Honey Forager	0	0	0	.	1	1	0	0	0	1	1	1	1
7/24/08	82	Honey Forager	0	0	0	.	0	1	0	0	0	0	0	1	0
7/24/08	82	Honey Forager	0	0	0	.	0	1	0	0	0	1	1	0	0
7/24/08	82	Honey Forager	0	0	0	.	0	1	0	0	0	1	1	0	1
7/24/08	82	Honey Forager	0	0	0	.	0	1	0	0	0	1	1	0	1
7/24/08	82	Honey Forager	0	0	0	.	1	1	0	0	0	0	0	0	0
7/24/08	82	Honey Forager	0	0	0	.	0	1	0	0	0	1	1	0	0
7/24/08	82	Honey Forager	0	0	0	.	0	1	0	0	0	1	1	0	1
7/24/08	82	Honey Forager	0	0	0	.	1	1	0	0	0	1	1	1	1
7/24/08	82	Honey Forager	0	0	0	.	0	1	0	0	0	1	1	0	1
7/24/08	82	Honey Forager	0	0	0	.	0	1	0	0	0	1	1	0	1
7/24/08	82	Honey Forager	0	0	0	.	0	1	0	0	0	1	1	0	1
7/24/08	82	Honey Forager	0	0	0	.	0	1	0	0	0	1	1	0	1
7/24/08	82	Honey Forager	0	0	0	.	1	1	0	0	0	1	1	0	1
7/24/08	82	Honey Forager	0	0	0	.	0	1	0	0	0	0	0	0	0
7/24/08	82	Honey Forager	0	0	0	.	0	1	0	0	0	1	1	0	1
7/24/08	82	Honey Forager	0	0	0	.	0	1	0	0	0	1	1	0	0
7/24/08	82	Honey Forager	0	0	0	.	0	1	0	0	0	1	1	0	1
7/24/08	82	Honey Forager	0	0	0	.	0	1	0	0	0	1	1	0	1
7/24/08	82	Honey Forager	0	0	0	.	0	1	1	0	0	1	1	0	1
7/24/08	82	Honey Forager	0	0	0	.	0	1	1	0	0	1	1	0	1
7/24/08	82	Honey Forager	0	0	0	.	1	2	1	0	0	1	1	0	1
7/24/08	82	Honey Forager	0	0	0	.	0	1	0	0	0	1	1	0	0
7/24/08	82	Honey Forager	0	0	0	.	0	1	0	0	0	0	0	0	0
7/24/08	82	Honey Forager	0	0	0	.	1	1	0	0	0	1	1	0	1
7/24/08	82	Honey Forager	0	0	0	.	0	1	0	0	0	1	1	0	1
7/24/08	82	Honey Forager	0	0	0	.	0	1	0	0	0	1	1	0	1
7/24/08	82	Honey Forager	0	0	0	.	1	1	0	0	0	1	1	0	1
7/24/08	82	Honey Forager	0	0	0	.	0	1	0	0	0	1	1	0	1
7/24/08	82	Honey Forager	0	0	0	.	0	1	0	0	0	1	1	0	0
7/24/08	82	Honey Forager	0	0	0	.	0	1	0	0	0	1	1	1	0
7/24/08	82	Honey Forager	0	0	0	.	0	1	0	0	0	1	1	1	1
7/24/08	82	Nurse	0	0	0	.	1	1	0	0	0	1	1	0	1
7/24/08	82	Nurse	0	0	0	.	1	1	0	0	0	1	1	0	1
7/24/08	82	Nurse	0	0	0	.	0	1	0	0	0	0	0	0	0
7/24/08	82	Nurse	0	0	0	.	1	1	0	0	0	0	0	0	0
7/24/08	82	Nurse	0	0	0	.	0	1	0	0	0	1	1	0	1
7/24/08	82	Nurse	0	0	0	.	1	1	0	0	0	1	1	1	1
7/24/08	82	Nurse	0	0	0	.	1	1	0	0	0	1	1	0	1
7/24/08	82	Nurse	0	0	0	.	0	1	0	0	0	1	1	1	1
7/24/08	82	Nurse	0	0	0	.	0	1	0	0	0	1	1	0	1
7/24/08	82	Nurse	0	0	0	.	0	1	0	0	0	1	1	0	1
7/24/08	82	Nurse	0	0	0	.	0	1	0	0	0	1	1	0	1
7/24/08	82	Nurse	0	0	0	.	1	1	0	0	0	0	0	1	0
7/24/08	82	Nurse	0	0	0	.	0	1	0	0	0	1	1	0	1
7/24/08	82	Nurse	0	0	0	.	0	1	0	0	0	1	1	0	1
7/24/08	82	Nurse	0	0	0	.	1	1	0	0	0	1	1	1	1
7/24/08	82	Nurse	0	0	0	.	1	1	0	0	0	1	1	0	1
7/24/08	82	Nurse	0	0	0	.	1	1	1	0	0	0	0	0	0
7/24/08	82	Nurse	0	0	0	.	0	1	0	0	0	1	1	1	1
7/24/08	82	Nurse	1	>5	>5	in rectum and vent	1	1	1	0	0
7/24/08	82	Nurse	0	0	0	.	1	1	0	0	0	1	1	0	1
7/24/08	82	Nurse	0	0	0	.	0	1	0	0	0	1	1	0	1
7/24/08	82	Nurse	0	0	0	.	0	1	0	0	0	1	1	0	1
7/24/08	82	Nurse	0	0	0	.	1	1	0	0	0	0	0	1	0
7/24/08	82	Nurse	0	0	0	.	1	1	0	0	0	0	0	0	0
7/24/08	82	Nurse	0	0	0	.	1	1	0	0	0	1	1	0	1
7/24/08	82	Nurse	0	0	0	.	0	1	0	0	0	1	1	0	1
7/24/08	82	Nurse	0	0	0	.	0	1	0	0	0	1	1	0	1
7/24/08	82	Nurse	0	0	0	.	1	1	0	0	0	1	1	0	1
7/24/08	82	Nurse	0	0	0	.	1	1	0	0	0	1	1	0	1
7/24/08	82	Nurse	0	0	0	.	0	1	0	0	0	0	0	1	0
7/24/08	82	Nurse	1	1	1	free floating	0	1	0	0	0	1	1	0	0
7/24/08	82	Nurse	0	0	0	.	0	1	0	0	0	1	1	0	1
7/24/08	82	Nurse	0	0	0	.	1	1	0	0	0	1	1	0	1
7/24/08	82	Nurse	0	0	0	.	1	1	0	0	0	1	1	1	1
7/24/08	82	Nurse	0	0	0	.	1	1	1	0	0	1	1	0	1
7/24/08	82	Nurse	0	0	0	.	0	1	0	0	0	1	1	0	1
7/24/08	82	Nurse	0	0	0	.	0	1	0	0	0	1	1	0	1
7/24/08	82	Nurse	0	0	0	.	0	1	1	0	0	1	1	0	1
7/24/08	82	Nurse	0	0	0	.	0	1	0	0	0	1	1	0	1
7/24/08	82	Nurse	0	0	0	.	0	1	0	0	0	1	1	0	1
7/24/08	82	Nurse	0	0	0	.	0	1	0	0	0	1	1	0	1
7/24/08	82	Nurse	0	0	0	.	0	1	0	0	0	1	1	0	1
7/24/08	82	Nurse	0	0	0	.	0	1	0	0	0	1	1	0	0
7/24/08	82	Nurse	0	0	0	.	0	1	0	0	0	1	1	0	1
7/24/08	82	Nurse	0	0	0	.	1	1	0	0	0	1	1	1	1
7/24/08	82	Nurse	0	0	0	.	1	1	0	0	0	1	1	0	1
7/24/08	82	Nurse	0	0	0	.	0	1	0	0	0	1	1	0	1
7/24/08	82	Nurse	0	0	0	.	1	1	1	0	0	1	1	0	1
7/24/08	82	Nurse	0	0	0	.	1	1	0	0	0	1	1	0	1
7/24/08	82	Nurse	0	0	0	.	0	1	0	0	0	1	1	0	1
7/24/08	82	Pupa	1	>5	>5	small white through out						1	1	0	1
7/24/08	82	Pupa	1	>5	>5	small white through out						1	1	0	1
7/24/08	82	Pupa	1	>5	>5	small white through out						1	1	0	1
7/24/08	82	Pupa	1	>5	>5	small and large white through out						1	1	0	1
7/24/08	82	Pupa	0	0	0
7/24/08	82	Pupa	1	>5	>5	small and large white through out						1	1	0	1
7/24/08	82	Pupa	1	>5	>5	small white through out						1	1	0	1
7/24/08	82	Pupa	1	>5	>5	small and large white through out						1	1	0	1
7/24/08	82	Pupa	1	>5	>5	small and large white through out						1	1	0	1
7/24/08	82	Pupa	1	>5	>5	small and large white through out						1	1	0	1
7/24/08	82	Pupa	1	>5	>5	small white through out						1	1	0	1
7/24/08	82	Pupa	1	>5	>5	small white through out						1	1	0	1
7/24/08	82	Pupa	1	>5	>5	small and large white through out						1	1	0	1
7/24/08	82	Pupa	1	>5	>5	small and large white through out						1	1	0	1
7/24/08	82	Pupa	1	>5	>5	small and large white through out						1	1	0	1
7/24/08	82	Pupa	1	>5	>5	small and large white through out						1	1	0	1
7/24/08	82	Pupa	1	>5	>5	small and large white through out
7/24/08	82	Pupa	1	>5	>5	small and large white through out						1	1	0	1
7/24/08	82	Pupa	0	0	0
7/24/08	82	Pupa	1	>5	>5	small white through out						1	1	0	1
7/24/08	82	Pupa	1	>5	>5	small and large white through out						1	1	0	1
7/24/08	82	Pupa	1	>5	>5	small white through out						1	1	0	1
7/24/08	82	Pupa	1	>5	>5	small white through out large white in ventriculus						1	1	0	1
7/24/08	82	Pupa	1	>5	>5	small white through out large white in ventriculus						1	1	0	1
7/24/08	82	Pupa	1	>5	>5	small and large white through out						1	1	0	1
7/24/08	82	Pupa	1	>5	>5	small and large white through out						1	1	0	1
7/24/08	82	Pupa	1	>5	>5	small white through out large white in ventriculus						1	1	0	1
7/24/08	82	Pupa	1	>5	>5	small and large white through out						1	1	0	1
7/24/08	82	Pupa	1	>5	>5	small and large white through out						1	1	0	1
7/24/08	82	Pupa	1	>5	>5	small white through out						1	1	0	1
7/24/08	82	Pupa	1	>5	>5	small white through out						1	1	0	1
7/24/08	82	Pupa	1	>5	>5	small white through out						1	1	0	1
7/24/08	82	Pupa	1	>5	>5	small white through out						1	1	0	1
7/24/08	82	Pupa	1	>5	>5	small and large white through out						1	1	0	1
7/24/08	82	Pupa	1	>5	>5	small white through out						1	1	0	1
7/24/08	82	Pupa	1	>5	>5	small white through out						1	1	0	1
7/24/08	82	Pupa	1	>5	>5	small and large white through out						1	1	0	1
7/24/08	82	Pupa	1	>5	>5	small and large white through out						1	1	0	1
7/24/08	82	Pupa	1	>5	>5	small and large white through out						1	1	0	1
7/24/08	82	Pupa	1	>5	>5	small white through out						1	1	0	1
7/24/08	82	Pupa	1	>5	>5	small white throughout
7/24/08	82	Pupa	1	>5	>5	small white throughout						1	1	0	1
7/24/08	82	Pupa	0	0	0							1	1	0	1
7/24/08	82	Pupa	1	>5	>5	small white throughout						1	1	0	1
7/24/08	82	Pupa	1	>5	>5	small and large white through out						1	1	0	1
7/24/08	82	Pupa	1	>5	>5	small white through out						1	1	0	1
7/24/08	82	Pupa	0	0	0							1	1	0	1
7/24/08	82	Pupa	1	>5	>5	small white through out						1	1	0	1
7/24/08	82	Pupa	1	>5	>5	small white through out						1	1	0	1
7/24/08	82	Pupa	1	>5	>5	small white through out						1	1	0	1
7/24/08	82	Drone	0	0	0		0	1	0	0	0
7/24/08	82	Drone	0	0	0		0	1	0	0	0
7/24/08	82	Drone	1	>5	>5	small white through out	0	1	0	0	0
7/24/08	82	Drone	1	>5	>5	small white through out	0	1	0	0	0
7/24/08	82	Drone	1	1	1	in ventriculus	0	1	0	0	0
7/24/08	82	Drone	0	0	0	.	0	1	0	0	0
7/24/08	82	Drone	0	0	0	.	0	1	0	0	0
7/24/08	82	Drone	0	0	0	.	0	1	0	0	0
7/24/08	82	Drone	0	0	0	.	0	1	0	0	0
7/24/08	82	Drone	0	0	0	.	0	1	0	0	0
7/24/08	82	Drone	1	>5	>5	small and large white through out	0	1	0	0	0
7/24/08	82	Drone	0	0	0	.	0	1	0	0	0
7/24/08	82	Drone	0	0	0	.	0	1	0	0	0
7/24/08	82	Drone	1	>5	>5	small throughout	0	1	0	0	0
7/24/08	82	Drone	0	0	0	.	0	1	0	0	0
7/24/08	82	Drone	0	0	0	.	0	1	0	0	0
7/24/08	82	Drone	0	0	0	.	0	1	0	0	0
7/24/08	82	Drone	0	0	0	.	0	1	0	0	0
7/24/08	82	Drone	0	0	0	.	0	1	0	0	0
7/24/08	82	Drone	1	>5	>5	small white throughout	0	1	0	0	0
7/24/08	82	Drone	0	0	0	.	0	1	0	0	0
7/24/08	82	Drone	0	0	0	.	0	1	0	0	0
7/24/08	82	Drone	0	0	0	.	0	1	1	0	0
7/24/08	82	Drone	0	0	0	.	0	1	0	0	0
7/24/08	82	Drone	0	0	0	.	0	1	0	0	0
7/24/08	82	Drone	0	0	0	.	0	1	0	0	0
7/24/08	82	Drone	0	0	0	.	0	1	0	0	0
7/24/08	82	Drone	0	0	0	.	0	1	0	0	0
7/24/08	82	Drone	1	>5	>5	.	0	1	0	0	0
7/24/08	82	Drone	0	0	0	.	0	1	0	0	0
7/24/08	82	Drone	0	0	0	.	0	1	0	0	0
7/24/08	82	Drone	0	0	0	.	0	1	0	0	0
7/24/08	82	Drone	0	0	0	.	0	1	0	0	0
7/24/08	82	Drone	0	0	0	.	0	1	0	0	0
7/24/08	82	Drone	0	0	0	.	0	1	0	0	0
7/24/08	82	Drone	0	0	0	.	0	1	0	0	0
7/24/08	82	Drone	0	0	0	.	0	1	0	0	0
7/24/08	82	Drone	0	0	0	.	0	1	0	0	0
7/24/08	82	Drone	0	0	0	.	0	1	0	0	0
7/24/08	82	Drone	0	0	0	.	0	1	0	0	0
7/24/08	82	Drone	0	0	0	.	0	1	1	0	0
7/24/08	82	Drone	0	0	0	.	0	1	0	0	0
7/24/08	82	Drone	0	0	0	.	0	1	0	0	0
7/24/08	82	Drone	1	>5	>5	small white throughout	0	1	0	0	0
7/24/08	82	Drone	0	0	0	.	0	1	0	0	0
7/24/08	82	Drone	0	0	0	.	0	1	0	0	0
7/24/08	82	Drone	0	0	0	.	0	1	0	0	0
7/24/08	82	Drone	0	0	0	.	0	1	0	0	0
7/24/08	82	Drone	1	>5	>5	small white throughout	0	1	0	0	0
7/24/08	82	Drone	0	0	0	.	0	1	0	0	0
7/24/08	83	Pollen Forager	0	0	0	.	1	2	0	0	0	1	1	0	2
7/24/08	83	Pollen Forager	0	0	0	.	0	1	1	0	0	1	1	0	1
7/24/08	83	Pollen Forager	0	0	0	.	1	2	1	0	0	1	1	0	1
7/24/08	83	Pollen Forager	0	0	0	.	0	1	0	0	0	1	1	0	1
7/24/08	83	Pollen Forager	0	0	0	.	1	1	0	0	0	1	1	0	1
7/24/08	83	Pollen Forager	0	0	0	.	1	1	0	0	0	1	1	0	2
7/24/08	83	Pollen Forager	0	0	0	.	0	1	1	0	0	1	1	0	1
7/24/08	83	Pollen Forager	0	0	0	.	1	1	0	0	0	1	1	1	1
7/24/08	83	Pollen Forager	0	0	0	.	1	1	0	0	0	1	1	0	1
7/24/08	83	Pollen Forager	0	0	0	.	0	1	0	0	0	1	1	0	1
7/24/08	83	Pollen Forager	0	0	0	.	1	1	0	0	0	1	1	0	1
7/24/08	83	Pollen Forager	0	0	0	.	1	1	0	0	0	1	1	0	1
7/24/08	83	Pollen Forager	0	0	0	.	0	1	0	0	0	1	1	0	1
7/24/08	83	Pollen Forager	0	0	0	.	1	1	0	0	0	1	1	1	2
7/24/08	83	Pollen Forager	0	0	0	.	0	1	0	0	0	1	1	1	1
7/24/08	83	Pollen Forager	0	0	0	.	1	2	0	0	0	1	1	0	2
7/24/08	83	Pollen Forager	0	0	0	.	1	1	0	0	0	0	0	1	0
7/24/08	83	Pollen Forager	0	0	0	.	0	1	0	0	0	1	1	1	1
7/24/08	83	Pollen Forager	0	0	0	.	0	1	0	0	0	1	1	1	1
7/24/08	83	Pollen Forager	0	0	0	.	1	1	0	0	0	1	1	1	1
7/24/08	83	Pollen Forager	0	0	0	.	1	1	0	0	0	1	1	0	1
7/24/08	83	Pollen Forager	0	0	0	.	1	1	0	0	0	1	1	0	1
7/24/08	83	Pollen Forager	0	0	0	.	1	1	0	0	0	1	1	0	1
7/24/08	83	Pollen Forager	0	0	0	.	1	1	0	0	0	1	1	0	2
7/24/08	83	Pollen Forager	0	0	0	.	0	1	0	0	0	1	1	0	2
7/24/08	83	Pollen Forager	0	0	0	.	0	1	0	0	0	1	1	0	2
7/24/08	83	Pollen Forager	0	0	0	.	1	1	1	0	0	1	1	0	1
7/24/08	83	Pollen Forager	0	0	0	.	1	2	1	0	0	1	1	0	1
7/24/08	83	Pollen Forager	0	0	0	.	0	2	0	0	0	1	1	0	2
7/24/08	83	Pollen Forager	0	0	0	.	1	2	0	0	0	1	1	0	2
7/24/08	83	Pollen Forager	0	0	0	.	1	1	0	0	0
7/24/08	83	Pollen Forager	0	0	0	.	0	1	0	0	0	1	1	0	2
7/24/08	83	Pollen Forager	0	0	0	.	1	2	0	0	0	1	1	0	1
7/24/08	83	Pollen Forager	0	0	0	.	1	1	0	0	0	1	1	0	2
7/24/08	83	Pollen Forager	0	0	0	.	1	1	0	0	0
7/24/08	83	Pollen Forager	0	0	0	.	1	1	0	0	0	1	1	0	1
7/24/08	83	Pollen Forager	0	0	0	.	1	1	0	0	0	1	1	0	1
7/24/08	83	Pollen Forager	0	0	0	.	0	1	0	0	0	1	1	1	2
7/24/08	83	Pollen Forager	0	0	0	.	1	1	0	0	0	1	1	1	1
7/24/08	83	Pollen Forager	0	0	0	.	0	1	0	0	0	1	1	0	1
7/24/08	83	Pollen Forager	0	0	0	.	0	1	0	0	0	1	1	1	1
7/24/08	83	Pollen Forager	0	0	0	.	1	1	0	0	0	1	1	0	1
7/24/08	83	Pollen Forager	0	0	0	.	1	1	0	0	0	1	1	0	2
7/24/08	83	Pollen Forager	0	0	0	.	0	1	1	0	0	1	1	1	1
7/24/08	83	Pollen Forager	0	0	0	.	1	1	0	0	0	1	1	0	0
7/24/08	83	Pollen Forager	0	0	0	.	0	1	0	0	0	0	0	0	0
7/24/08	83	Pollen Forager	0	0	0	.	1	1	0	0	0	0	0	1	0
7/24/08	83	Pollen Forager	0	0	0	.	0	1	0	0	0	1	1	1	1
7/24/08	83	Pollen Forager	0	0	0	.	0	1	0	0	0	1	1	0	1
7/24/08	83	Pollen Forager	0	0	0	.	1	1	0	0	0	1	1	0	1
7/24/08	83	Honey Forager	1	3	1	in the trachea air sac near the 5th and 6th tergite	0	1	1	0	0	1	1	0	1
7/24/08	83	Honey Forager	0	0	0	.	0	2	1	0	0	0	0	1	0
7/24/08	83	Honey Forager	0	0	0	.	0	1	0	0	0
7/24/08	83	Honey Forager	0	0	0	.	0	1	0	0	0
7/24/08	83	Honey Forager	0	0	0	.	0	1	0	0	0	1	1	0	1
7/24/08	83	Honey Forager	0	0	0	.	1	1	0	0	0	1	1	0	1
7/24/08	83	Honey Forager	0	0	0	.	1	1	0	0	0	1	1	1	1
7/24/08	83	Honey Forager	0	0	0	.	1	1	0	0	0	1	1	0	1
7/24/08	83	Honey Forager	0	0	0	.	0	1	0	0	0	1	1	1	1
7/24/08	83	Honey Forager	0	0	0	.	0	1	0	0	0	1	1	0	1
7/24/08	83	Honey Forager	0	0	0	.	0	1	0	0	0	1	1	0	2
7/24/08	83	Honey Forager	0	0	0	.	1	1	0	0	0	1	1	1	1
7/24/08	83	Honey Forager	0	0	0	.	1	1	0	0	0	1	1	1	1
7/24/08	83	Honey Forager	0	0	0	.	0	1	0	0	0	1	1	0	1
7/24/08	83	Honey Forager	0	0	0	.	0	1	0	0	0	0	0	0	0
7/24/08	83	Honey Forager	0	0	0	.	1	1	0	0	0	1	1	0	1
7/24/08	83	Honey Forager	0	0	0	.	1	1	0	0	0
7/24/08	83	Honey Forager	0	0	0	.	1	1	0	0	0	1	1	0	1
7/24/08	83	Honey Forager	0	0	0	.	0	1	0	0	0	1	1	0	1
7/24/08	83	Honey Forager	0	0	0	.	1	1	1	0	0	1	1	1	1
7/24/08	83	Honey Forager	0	0	0	.	0	1	1	0	0	1	1	0	1
7/24/08	83	Honey Forager	0	0	0	.	0	1	0	0	0	1	1	1	1
7/24/08	83	Honey Forager	0	0	0	.	1	1	1	0	0	1	1	1	1
7/24/08	83	Honey Forager	0	0	0	.	0	1	0	0	0	1	1	1	1
7/24/08	83	Honey Forager	0	0	0	.	0	1	0	0	0	1	1	0	0
7/24/08	83	Honey Forager	0	0	0	.	0	1	0	0	0	1	1	0	0
7/24/08	83	Honey Forager	0	0	0	.	0	1	0	0	0	1	1	1	1
7/24/08	83	Honey Forager	0	0	0	.	1	1	0	0	0
7/24/08	83	Honey Forager	0	0	0	.	1	1	0	0	0	1	1	0	1
7/24/08	83	Honey Forager	0	0	0	.	1	1	0	0	0	1	1	0	1
7/24/08	83	Honey Forager	0	0	0	.	0	1	0	0	0	1	1	0	1
7/24/08	83	Honey Forager	0	0	0	.	1	1	0	0	0	1	1	0	1
7/24/08	83	Honey Forager	0	0	0	.	1	1	0	0	0	0	0	0	0
7/24/08	83	Honey Forager	0	0	0	.	1	1	0	0	0	1	1	0	1
7/24/08	83	Honey Forager	0	0	0	.	1	1	0	0	0	1	1	0	2
7/24/08	83	Honey Forager	0	0	0	.	1	1	0	0	0	1	1	1	1
7/24/08	83	Honey Forager	0	0	0	.	1	1	0	0	0	1	1	0	1
7/24/08	83	Honey Forager	0	0	0	.	1	1	0	0	0	1	1	0	1
7/24/08	83	Honey Forager	0	0	0	.	1	1	0	0	0	1	1	0	1
7/24/08	83	Honey Forager	0	0	0	.	0	1	0	0	0	1	1	1	1
7/24/08	83	Honey Forager	0	0	0	.	0	1	0	0	0	1	1	0	1
7/24/08	83	Honey Forager	0	0	0	.	0	1	0	0	0
7/24/08	83	Honey Forager	0	0	0	.	1	2	1	0	0	1	1	0	1
7/24/08	83	Honey Forager	0	0	0	.	1	1	0	0	0	1	1	0	1
7/24/08	83	Honey Forager	0	0	0	.	0	1	0	0	0	1	1	0	1
7/24/08	83	Honey Forager	0	0	0	.	0	1	0	0	0	1	1	1	2
7/24/08	83	Honey Forager	0	0	0	.	1	1	0	0	0	1	1	1	1
7/24/08	83	Honey Forager	0	0	0	.	0	1	1	0	0	1	1	0	1
7/24/08	83	Honey Forager	0	0	0	.	1	2	0	0	0	1	1	0	1
7/24/08	83	Honey Forager	0	0	0	.	0	1	0	0	0	1	1	0	2
7/24/08	83	Nurse	0	0	0	.	1	1	1	0	0	1	1	0	1
7/24/08	83	Nurse	0	0	0	.	0	1	0	0	0	1	1	0	1
7/24/08	83	Nurse	0	0	0	.	1	1	0	0	0	1	1	1	1
7/24/08	83	Nurse	1	1	1	6th sternite	0	1	1	0	0	1	1	0	1
7/24/08	83	Nurse	0	0	0	.	0	1	0	0	0	1	1	0	1
7/24/08	83	Nurse	0	0	0	.	0	2	0	0	0	1	1	0	2
7/24/08	83	Nurse	0	0	0	.	0	1	0	0	0	1	1	0	1
7/24/08	83	Nurse	0	0	0	.	0	1	0	0	0	1	1	0	1
7/24/08	83	Nurse		2	1	in crop and ventriculus	1	1	1	0	0	1	1	0	1
7/24/08	83	Nurse	0	0	0	.	1	1	0	0	0	1	1	0	1
7/24/08	83	Nurse	0	0	0	.	0	1	0	0	0	1	1	0	1
7/24/08	83	Nurse	0	0	0	.	1	1	0	0	0	1	1	0	1
7/24/08	83	Nurse	0	0	0	.	0	1	0	0	0	0	0	1	0
7/24/08	83	Nurse	0	0	0	.	0	1	0	0	0	1	1	1	1
7/24/08	83	Nurse	0	0	0	.	1	1	0	0	0	1	1	0	1
7/24/08	83	Nurse	0	0	0	.	0	1	0	0	0	1	1	0	1
7/24/08	83	Nurse	0	0	0	.	1	1	0	0	0	1	1	0	1
7/24/08	83	Nurse	0	0	0	.	1	1	0	0	0	1	1	0	1
7/24/08	83	Nurse	0	0	0	.	0	1	0	0	0	1	1	0	1
7/24/08	83	Nurse	0	0	0	.	0	1	0	0	0	1	1	0	1
7/24/08	83	Nurse	1	1	1	large white 5th tergite	0	1	0	0	0	1	1	0	2
7/24/08	83	Nurse	0	0	0	.	0	1	0	0	0	0	0	0	0
7/24/08	83	Nurse	1	1	1	large white in ventriculus	0	1	1	0	0	1	1	0	1
7/24/08	83	Nurse	0	0	0	.	0	2	1	0	0	1	1	0	1
7/24/08	83	Nurse	0	0	0	.	1	1	1	0	0	0	0	0	0
7/24/08	83	Nurse	0	0	0	.	1	2	1	0	0	1	1	0	1
7/24/08	83	Nurse	1	1	1	large white in ventriculus	1	2	1	0	0	1	1	0	1
7/24/08	83	Nurse	0	0	0	.	0	1	1	0	0	1	1	0	1
7/24/08	83	Nurse	0	0	0	.	1	1	0	0	0	0	0	0	0
7/24/08	83	Nurse	0	0	0	.	0	1	0	0	0	1	1	0	2
7/24/08	83	Nurse	0	0	0	.	1	1	1	0	0	1	1	0	1
7/24/08	83	Nurse	0	0	0	.	1	1	0	0	0	1	1	0	1
7/24/08	83	Nurse	0	0	0	.	1	1	0	0	0	0	0	1	0
7/24/08	83	Nurse	0	0	0	.	0	1	0	0	0	0	0	0	0
7/24/08	83	Nurse	0	0	0	.	0	1	0	0	0	1	1	0	1
7/24/08	83	Nurse	0	0	0	.	1	1	0	0	0	1	1	0	1
7/24/08	83	Nurse	0	0	0	.	1	1	0	0	0	1	1	0	1
7/24/08	83	Nurse	0	0	0	.	0	1	0	0	0	1	1	0	1
7/24/08	83	Nurse	0	0	0	.	0	1	0	0	0	1	1	0	1
7/24/08	83	Nurse	0	0	0	.	1	1	0	0	0	1	1	0	1
7/24/08	83	Nurse	0	0	0	.	1	1	1	0	0	1	1	0	1
7/24/08	83	Nurse	0	0	0	.	1	1	0	0	0	1	1	0	1
7/24/08	83	Nurse	0	0	0	.	1	1	0	0	0	0	0	1	0
7/24/08	83	Nurse	0	0	0	.	0	1	0	0	0	1	1	0	0
7/24/08	83	Nurse	0	0	0	.	0	1	0	0	0	1	1	0	1
7/24/08	83	Nurse	0	0	0	.	1	1	0	0	0	1	1	0	1
7/24/08	83	Nurse	0	0	0	.	1	1	0	0	0	1	1	0	1
7/24/08	83	Nurse	0	0	0	.	0	1	0	0	0	1	1	0	1
7/24/08	83	Nurse	0	0	0	.	0	1	0	0	0	1	1	0	1
7/24/08	83	Nurse	0	0	0	.	1	1	0	0	0	1	1	0	1
7/24/08	83	N.E.W.	0	0	0		0	1	0	0	0	1	1	0	1
7/24/08	83	N.E.W.	1	>5	>5	small and large white through out	0	1	0	0	0	1	1	0	1
7/24/08	83	N.E.W.	1	2	1	4th tergite (large white)	0	1	0	0	0	1	1	0	1
7/24/08	83	N.E.W.	1	>5	>5	small and large white through out	0	1	0	0	0	1	1	0	1
7/24/08	83	N.E.W.	0	0	0		0	1	0	0	0	1	1	0	1
7/24/08	83	N.E.W.	1	>5	>5	small white throughout	0	1	0	0	0	1	1	0	2
7/24/08	83	N.E.W.	1	>5	>5	small and large white through out	0	2	0	0	0	1	1	0	1
7/24/08	83	N.E.W.	1	>5	>5	small and large white through out	0	1	0	0	0	1	1	0	2
7/24/08	83	N.E.W.	1	>5	>5	small and large white through out	0	1	0	0	0	1	1	0	1
7/24/08	83	N.E.W.	1	2	1	large white on 5th tergite and sting apparatus	0	1	0	0	0	1	1	0	1
7/24/08	83	N.E.W.	1	>5	>5	(1) on 4th sternite remainder on vent.	0	2	0	0	0	1	1	0	2
7/24/08	83	N.E.W.	1	>5	>5	large white through out	0	1	0	0	0	1	1	0	2
7/24/08	83	N.E.W.	1	>5	>5	small white throughout, large white on vent	0	1	0	0	0	1	1	0	1
7/24/08	83	N.E.W.	1	>5	>5	small and large white through out	0	1	0	0	0	1	1	0	1
7/24/08	83	N.E.W.	1	>5	>5	large white throughout	0	1	0	0	0	1	1	0	1
7/24/08	83	N.E.W.	1	>5	>5	small white throughout	0	1	0	0	0	1	1	0	2
7/24/08	83	N.E.W.	1	>5	>5	small white throughout	0	1	0	0	0	1	1	0	2
7/24/08	83	N.E.W.	1	>5	>5	small white throughout	0	1	0	0	0	1	1	0	1
7/24/08	83	N.E.W.	0	0	0	.	0	1	0	0	0	0	0	0	0
7/24/08	83	N.E.W.	1	>5	>5	small and large white through out	0	1	0	0	0	1	1	0	2
7/24/08	83	N.E.W.	1	>5	>5	small and large white through out	0	1	0	0	0	1	1	0	1
7/24/08	83	N.E.W.	1	>5	>5	small and large white through out	0	1	0	0	0	1	1	0	1
7/24/08	83	N.E.W.	1	>5	>5	small and large white through out	0	2	0	0	0	1	1	0	2
7/24/08	83	N.E.W.	1	>5	>5	small and large white through out	0	1	0	0	0	1	1	0	1
7/24/08	83	N.E.W.	1	>5	>5	small and large white through out	0	1	0	0	0	1	1	0	1
7/24/08	83	N.E.W.	1	>5	>5	large white throughout	0	1	0	0	0	1	1	0	0
7/24/08	83	N.E.W.	1	>5	>5	large white throughout	0	1	0	0	0	1	1	0	1
7/24/08	83	N.E.W.	1	>5	>5	large white throughout	0	2	0	0	0	1	1	0	2
7/24/08	83	N.E.W.	1	>5	>5	large white throughout	0	1	0	0	0	1	1	0	1
7/24/08	83	N.E.W.	1	>5	>5	large white throughout	0	1	0	0	0	1	1	0	1
7/24/08	83	N.E.W.	1	>5	>5	small and large white through out	0	1	0	0	0	1	1	0	1
7/24/08	83	N.E.W.	1	>5	>5	small and large white through out	0	1	0	0	0	1	1	0	1
7/24/08	83	N.E.W.	1	>5	>5	small and large white through out	0	2	0	0	0	1	1	0	2
7/24/08	83	N.E.W.	1	>5	>5	small white throughout	0	1	0	0	0	1	1	0	1
7/24/08	83	N.E.W.	0	0	0	.	0	2	0	0	0	1	1	0	2
7/24/08	83	N.E.W.	1	>5	>5	small white throughout	0	1	0	0	0	1	1	0	2
7/24/08	83	N.E.W.	1	1	1	on rectum	0	1	0	0	0	1	1	0	1
7/24/08	83	N.E.W.	1	>5	>5	small white throughout, large white on vent	0	1	0	0	0	1	1	0	1
7/24/08	83	N.E.W.	1	>5	>5	small white throughout	0	1	0	0	0	1	1	0	1
7/24/08	83	N.E.W.	1	>5	>5	small white throughout	0	1	0	0	0	1	1	0	2
7/24/08	83	N.E.W.	0	0	0	.	0	1	0	0	0	1	1	0	2
7/24/08	83	N.E.W.	0	0	0	.	0	1	0	0	0	1	1	0	1
7/24/08	83	N.E.W.	1	>5	>5	small and large white through out	0	1	0	0	0	1	1	0	1
7/24/08	83	N.E.W.	1	>5	>5	small and large white through out	0	1	0	0	0	1	1	0	0
7/24/08	83	N.E.W.	1	>5	>5	small and large white through out	0	1	0	0	0
7/24/08	83	N.E.W.	1	>5	>5	small and large white through out	0	2	0	0	0	1	1	0	2
7/24/08	83	N.E.W.	1	>5	>5	small and large white through out	0	1	0	0	0	1	1	0	2
7/24/08	83	N.E.W.	1	>5	>5	small and large white through out	0	2	0	0	0	1	1	0	2
7/24/08	83	N.E.W.	1	>5	>5	small white throughout	0	1	0	0	0	1	1	0	1
7/24/08	83	N.E.W.	0	0	0	.	0	1	0	0	0	1	1	0	1
7/24/08	83	Drone	0	0	0	.	0	1	0	0	0
7/24/08	83	Drone	0	0	0	.	0	1	0	0	0
7/24/08	83	Drone	0	0	0	.	0	1	0	0	0
7/24/08	83	Drone	0	0	0	.	0	1	0	0	0
7/24/08	83	Drone	0	0	0	.	0	1	0	0	0
7/24/08	83	Pupa	1	>5	>5	small white throughout						1	1	0	1
7/24/08	83	Pupa	1	3	1	4th and 5th sternite						1	1	0	1
7/24/08	83	Pupa	1	>5	>5	small and large white through out						1	1	0	1
7/24/08	83	Pupa	1	>5	>5	small white throughout						1	1	0	1
7/24/08	83	Pupa	1	>5	>5	small and large white through out						1	1	0	1
7/24/08	83	Pupa	1	>5	>5	small and large white through out						1	1	0	1
7/24/08	83	Pupa	1	>5	>5	small and large white through out						1	1	0	1
7/24/08	83	Pupa	1	>5	>5	small white throughout						1	1	0	1
7/24/08	83	Pupa	1	>5	>5	small and large white through out						1	1	0	1
7/24/08	83	Pupa	1	>5	>5	small and large white through out						1	1	0	1
7/24/08	83	Pupa	1	>5	>5	small and large white through out						1	1	0	1
7/24/08	83	Pupa	1	>5	>5	small and large white through out						1	1	0	1
7/24/08	83	Pupa	1	>5	>5	small and large white through out						1	1	0	1
7/24/08	83	Pupa	1	>5	>5	small and large white through out						1	1	0	1
7/24/08	83	Pupa	1	>5	>5	small and large white through out						1	1	0	1
7/24/08	83	Pupa	1	>5	>5	small and large white through out						1	1	0	1
7/24/08	83	Pupa	1	>5	>5	small and large white through out						1	1	0	1
7/24/08	83	Pupa	1	>5	>5	small and large white through out						1	1	0	1
7/24/08	83	Pupa	1	>5	>5	small and large white through out						1	1	0	1
7/24/08	83	Pupa	1	>5	>5	small and large white through out						1	1	0	1
7/24/08	83	Pupa	1	>5	>5	small and large white through out						1	1	0	1
7/24/08	83	Pupa	1	>5	>5	small and large white through out						1	1	0	1
7/24/08	83	Pupa	1	>5	>5	small and large white through out						1	1	0	1
7/24/08	83	Pupa	1	>5	>5	small and large white through out						1	1	0	1
7/24/08	83	Pupa	1	3	1	(2) on 2nd tergite, 1 on 5th sternite						1	1	0	1
7/24/08	83	Pupa	1	>5	>5	small and large white through out						1	1	0	1
7/24/08	83	Pupa	1	>5	>5	small and large white through out						1	1	0	1
7/24/08	83	Pupa	1	>5	>5	small and large white through out						1	1	0	1
7/24/08	83	Pupa	1	1	1	large white in ventriculus						1	1	0	1
7/24/08	83	Pupa	1	2	1	lage white free-floating in abdomen						1	1	0	1
7/24/08	83	Pupa	1	>5	>5	small white throughout						1	1	0	1
7/24/08	83	Pupa	1	>5	>5	small white throughout						1	1	0	1
7/24/08	83	Pupa	1	>5	>5	small and large white through out						1	1	0	1
7/24/08	83	Pupa	1	>5	>5	small and large white through out						1	1	0	1
7/24/08	83	Pupa	1	1	1	in ventriculus						1	1	0	1
7/24/08	83	Pupa	1	>5	>5	small white throughout						1	1	0	1
7/24/08	83	Pupa	1	>5	>5	small white throughout						1	1	0	1
7/24/08	83	Pupa	1	>5	>5	small white throughout						1	1	0	1
7/24/08	83	Pupa	1	>5	>5	small white throughout						1	1	0	1
7/24/08	83	Pupa	1	>5	>5	small white throughout						1	1	0	1
7/24/08	83	Pupa	1	>5	>5	small white throughout						1	1	0	1
7/24/08	83	Pupa	1	>5	>5	small white throughout						1	1	0	1
7/24/08	83	Pupa	1	>5	>5	small white throughout						1	1	0	1
7/24/08	83	Pupa	1	>5	>5	small white throughout						1	1	0	1
7/24/08	83	Pupa	1	>5	>5	small white throughout						1	1	0	1
7/24/08	83	Pupa	1	>5	>5	small and large white through out						1	1	0	1
7/24/08	83	Pupa	1	>5	>5	small and large white through out						1	1	0	1
7/24/08	83	Pupa	1	>5	>5	small white throughout						1	1	0	1
7/24/08	83	Pupa	1	>5	>5	small white throughout						1	1	0	1
7/24/08	83	Pupa	1	>5	>5	small white throughout						1	1	0	1
8/27/08	84	Pupa	1	>5	>5	small white throughout abdomen						1	1	0	0
8/27/08	84	Pupa	1	>5	>5	large and small white through out						1	1	0	0
8/27/08	84	Pupa	1	>5	>5	small white throughout						1	1	0	0
8/27/08	84	Pupa	1	>5	>5	small white throughout						1	1	0	0
8/27/08	84	Pupa	1	>5	>5	small white throughout						1	1	0	0
8/27/08	84	Pupa	1	>5	>5	small white throughout						1	1	0	0
8/27/08	84	Pupa	1	>5	>5	small and large white through out						1	1	0	0
8/27/08	84	Pupa	1	>5	>5	small white throughout						1	1	0	0
8/27/08	84	Pupa	1	>5	>5	small white throughout						1	1	0	0
8/27/08	84	Pupa	1	>5	>5	small white throughout						1	1	0	0
8/27/08	84	Pupa	1	>5	>5	small and large white through out						1	1	0	0
8/27/08	84	Pupa	1	>5	>5	small white throughout						1	1	0	0
8/27/08	84	Pupa	1	>5	>5	small white throughout						1	1	0	0
8/27/08	84	Pupa	0	0	0	.						1	1	0	0
8/27/08	84	Pupa	0	0	0	.						1	1	0	0
8/27/08	84	Pupa	1	>5	>5	small and large white through out						1	1	0	0
8/27/08	84	Pupa	1	>5	>5	small white throughout						1	1	0	0
8/27/08	84	Pupa	1	>5	>5	small white throughout						1	1	0	0
8/27/08	84	Pupa	1	>5	>5	small and large white through out						1	1	0	0
8/27/08	84	Pupa	1	>5	>5	small and large white through out						1	1	0	0
8/27/08	84	Pupa	0	0	0	.						1	1	0	0
8/27/08	84	Pupa	1	>5	>5	small white throughout						1	1	0	0
8/27/08	84	Pupa	1	>5	>5	small and large white through out						1	1	0	0
8/27/08	84	Pupa	1	>5	>5	small white throughout						1	1	0	0
8/27/08	84	Pupa	1	>5	>5	small and large white through out						1	1	0	0
8/27/08	84	Pupa	1	>5	>5	small and large white through out						1	1	0	0
8/27/08	84	Pupa	1	>5	>5	small white throughout						1	1	0	0
8/27/08	84	Pupa	1	>5	>5	small and large white through out						1	1	0	0
8/27/08	84	Pupa	1	>5	>5	small white throughout						1	1	0	0
8/27/08	84	Pupa	1	>5	>5	small white throughout						1	1	0	0
8/27/08	84	Pupa	1	>5	>5	small white throughout						1	1	0	0
8/27/08	84	Pupa	1	>5	>5	small white throughout						1	1	0	0
8/27/08	84	Pupa	1	>5	>5	small white throughout
8/27/08	84	Pupa	1	>5	>5	small and large white through out						1	1	0	0
8/27/08	84	Pupa	0	0	0	.						1	1	0	0
8/27/08	84	Pupa	1	>5	>5	small white throughout						1	1	0	0
8/27/08	84	Pupa	0	0	0	.						1	1	0	0
8/27/08	84	Pupa	1	>5	>5	small white throughout
8/27/08	84	Pupa	1	>5	>5	small white throughout						1	1	0	0
8/27/08	84	Pupa	1	>5	>5	small white throughout						1	1	0	0
8/27/08	84	Pupa	0	0	0	.						1	1	0	0
8/27/08	84	Pupa	1	>5	>5	small white throughout
8/27/08	84	Pupa	1	>5	>5	small and large white through out						1	1	0	0
8/27/08	84	Pupa	1	>5	>5	small white throughout						1	1	0	0
8/27/08	84	Pupa	0	0	0	.						1	1	0	0
8/27/08	84	Pupa	1	>5	>5	small white throughout						1	1	0	0
8/27/08	84	Pupa	1	>5	>5	small white throughout						1	1	0	0
8/27/08	84	Pupa	1	>5	>5	small and large white through out						1	1	0	0
8/27/08	84	Pupa	1	>5	>5	small and large white through out						1	1	0	0
8/27/08	84	Pupa	1	>5	>5	small white throughout						1	1	0	0
8/27/08	84	N.E.W.	1	>5	>5	large and small white through out	0	1	0	0	0	1	1	0	0
8/27/08	84	N.E.W.	1	>5	>5	small white throughout	0	1	0	0	0	1	1	0	0
8/27/08	84	N.E.W.	1	>5	>5	small white throughout	0	1	0	0	0	1	1	0	2
8/27/08	84	N.E.W.	1	>5	>5	small white throughout	0	1	0	0	0	1	1	0	1
8/27/08	84	N.E.W.	1	>5	>5	small white throughout	0	1	0	0	0	1	1	0	2
8/27/08	84	N.E.W.	1	>5	>5	large and small white through out	0	1	0	0	0	1	1	0	1
8/27/08	84	N.E.W.	1	>5	>5	small white throughout	0	1	0	0	0	1	1	0	1
8/27/08	84	N.E.W.	1	>5	>5	small white throughout	0	1	0	0	0	1	1
8/27/08	84	N.E.W.	1	>5	>5	small white throughout	0	1	0	0	0	1	1	0	1
8/27/08	84	N.E.W.	1	>5	>5	small white throughout	0	1	0	0	0	1	1	0	1
8/27/08	84	N.E.W.	1	>5	>5	small white throughout	0	1	0	0	0	1	1	0	1
8/27/08	84	N.E.W.	1	>5	>5	small white throughout	0	1	0	0	0	1	1	0	1
8/27/08	84	N.E.W.	1	>5	>5	small white throughout	0	1	0	0	0	1	1	0	1
8/27/08	84	N.E.W.	1	>5	>5	small white throughout	0	1	0	0	0	1	1	0	1
8/27/08	84	N.E.W.	1	>5	>5	small white throughout	0	1	0	0	0	1	1	0	1
8/27/08	84	N.E.W.	1	>5	>5	small white throughout	0	1	0	0	0	1	1	0	2
8/27/08	84	N.E.W.	1	>5	>5	small white throughout	0	1	0	0	0	1	1	0	1
8/27/08	84	N.E.W.	1	>5	>5	small white throughout	0	1	0	0	0	1	1	0	1
8/27/08	84	N.E.W.	1	>5	>5	small white throughout	0	1	0	0	0	1	1	0	1
8/27/08	84	N.E.W.	1	>5	>5	small white throughout	0	1	0	0	0	1	1	0	1
8/27/08	84	N.E.W.	1	>5	>5	small white throughout	0	1	0	0	0	1	1	0	1
8/27/08	84	N.E.W.	1	>5	>5	small white throughout	0	1	0	0	0	1	1	0	0
8/27/08	84	N.E.W.	1	>5	>5	small white throughout	0	1	0	0	0
8/27/08	84	N.E.W.	0	0	0	.	0	1	0	0	0	1	1	0	1
8/27/08	84	N.E.W.	1	>5	>5	small white throughout	0	1	0	0	0	1	1	0	1
8/27/08	84	N.E.W.	0	0	0	.	0	1	0	0	0	1	1	0	1
8/27/08	84	N.E.W.	1	>5	>5	small white throughout	0	1	0	0	0	1	1	0	1
8/27/08	84	N.E.W.	1	>5	>5	small white throughout	0	1	0	0	0	1	1	0	1
8/27/08	84	N.E.W.	1	>5	>5	small white throughout	0	1	0	0	0	1	1	0	1
8/27/08	84	N.E.W.	1	>5	>5	small white throughout	0	1	0	0	0	1	1	0	2
8/27/08	84	N.E.W.	1	>5	>5	small white throughout	0	1	0	0	0	1	1	0	0
8/27/08	84	N.E.W.	0	0	0	.	0	1	0	0	0	1	1	0	0
8/27/08	84	N.E.W.	1	>5	>5	small white throughout	0	1	0	0	0	1	1	0	0
8/27/08	84	N.E.W.	1	>5	>5	small white throughout	0	1	0	0	0	1	1	0	0
8/27/08	84	N.E.W.	1	>5	>5	small white throughout	0	1	0	0	0	1	1	0	1
8/27/08	84	N.E.W.	1	>5	>5	small white throughout	0	2	0	0	0	1	1	0	2
8/27/08	84	N.E.W.	1	>5	>5	small white throughout	0	1	0	0	0	1	1	0	1
8/27/08	84	N.E.W.	1	>5	>5	small white throughout	0	1	0	0	0	1	1	0	1
8/27/08	84	N.E.W.	1	>5	>5	small white throughout	0	1	0	0	0	1	1	0	1
8/27/08	84	N.E.W.	1	>5	>5	small white throughout	0	1	0	0	0	1	1	0	0
8/27/08	84	N.E.W.	1	>5	>5	small white throughout	0	1	0	0	0	1	1	0	1
8/27/08	84	N.E.W.	1	>5	>5	small white throughout	0	1	0	0	0	1	1	0	1
8/27/08	84	N.E.W.	1	>5	>5	small white throughout	0	1	0	0	0	1	1	0	1
8/27/08	84	N.E.W.	1	>5	>5	small white throughout	0	1	0	0	0	1	1	0	1
8/27/08	84	N.E.W.	1	>5	>5	small white throughout	0	1	0	0	0	1	1	0	1
8/27/08	84	N.E.W.	1	>5	>5	small white throughout	0	0	0	0	0	1	1	0	1
8/27/08	84	N.E.W.	1	>5	>5	small white throughout	0	1	0	0	0	1	1	0	1
8/27/08	84	N.E.W.	1	>5	>5	small white throughout	0	1	0	0	0	1	1	0	2
8/27/08	84	N.E.W.	1	>5	>5	small white throughout	0	1	0	0	0	1	1	0	1
8/27/08	84	N.E.W.	1	>5	>5	small white throughout	0	1	0	0	0	1	1	0	1
8/27/08	84	Nurse	1	1	1	in ventriculus	0	1	0	0	0	1	1	0	1
8/27/08	84	Nurse	0	0	0	.	0	1	1	0	0	1	1	0	1
8/27/08	84	Nurse	0	0	0	.	0	1	0	0	0	1	1	1	1
8/27/08	84	Nurse	0	0	0	.	0	1	0	0	0	1	1	0	1
8/27/08	84	Nurse	0	0	0	.	0	1	1	0	0	1	1	0	1
8/27/08	84	Nurse	1	1	1	4th tergite	0	2	0	0	0	1	1	0	1
8/27/08	84	Nurse	0	0	0	.	0	1	0	0	0	1	1	0	1
8/27/08	84	Nurse	0	0	0	.	0	1	0	0	0	1	1	0	1
8/27/08	84	Nurse	1	>5	>5	in ventriculus	0	1	1	0	0	1	1	0	1
8/27/08	84	Nurse	1	1	1	in ventriculus	1	1	0	0	0	1	1	0	1
8/27/08	84	Nurse	1	1	1	in ventriculus	0	1	0	0	0	1	1	0	2
8/27/08	84	Nurse	0	0	0	.	0	1	0	0	0	1	1	0	1
8/27/08	84	Nurse	0	0	0	.	0	1	1	0	0	1	1	0	1
8/27/08	84	Nurse	0	0	0	.	0	1	0	0	0	1	1	0	1
8/27/08	84	Nurse	0	0	0	.	0	1	1	0	0	1	1	0	1
8/27/08	84	Nurse	0	0	0	.	0	1	0	0	0	1	1	0	1
8/27/08	84	Nurse	1	>5	>5	small white throughout	0	1	1	0	0
8/27/08	84	Nurse	0	0	0	.	0	1	1	0	0	1	1	0	1
8/27/08	84	Nurse	0	0	0	.	0	1	0	0	0	1	1	0	1
8/27/08	84	Nurse	0	0	0	.	0	1	0	0	0	1	1	0	1
8/27/08	84	Nurse	1	2	1	in ventriculus	0	1	0	0	0	1	1	0	1
8/27/08	84	Nurse	0	0	0	.	0	1	0	0	0	1	1	0	1
8/27/08	84	Nurse	0	0	0	.	0	1	0	0	0	1	1	0	1
8/27/08	84	Nurse	0	0	0	.	1	1	0	0	0	1	1	0	1
8/27/08	84	Nurse	0	0	0	.	0	1	0	0	0	1	1	0	1
8/27/08	84	Nurse	0	0	0	.	0	1	1	0	0	1	1	0	1
8/27/08	84	Nurse	0	0	0	.	0	2	0	0	0	1	1	0	1
8/27/08	84	Nurse	0	0	0	.	1	1	1	0	0	1	1	0	1
8/27/08	84	Nurse	0	0	0	.	0	1	0	0	0	1	1	0	1
8/27/08	84	Nurse	0	0	0	.	0	1	0	0	0	1	1	0	1
8/27/08	84	Nurse	0	0	0	.	0	1	1	0	0	1	1	0	1
8/27/08	84	Nurse	1	2	1	7th tergite near sting apparatus and 4th tergite	0	1	0	0	0	1	1	0	1
8/27/08	84	Nurse	0	0	0		0	1	0	0	0	1	1	0	1
8/27/08	84	Nurse	0	0	0		0	1	0	0	0	1	1	0	1
8/27/08	84	Nurse	0	0	0		1	1	0	0	0	1	1	0	1
8/27/08	84	Nurse	0	0	0		1	1	0	0	0	1	1	1	1
8/27/08	84	Nurse	1	1	1	in ventriculus	0	1	0	0	0	1	1	0	1
8/27/08	84	Nurse	0	0	0	.	0	1	0	0	0	1	1	0	1
8/27/08	84	Nurse	0	0	0	.	1	1	0	0	0	1	1	0	1
8/27/08	84	Nurse	0	0	0	.	0	1	0	0	0	1	1	0	0
8/27/08	84	Nurse	0	0	0	.	1	1	0	0	0	0	0	1	0
8/27/08	84	Nurse	1	2	1	in ventriculus	0	1	0	0	0	1	1	0	1
8/27/08	84	Nurse	0	0	0	.	0	1	0	0	0	1	1	0	1
8/27/08	84	Nurse	1	1	1	in ventriculus	0	2	0	0	0	1	1	0	1
8/27/08	84	Nurse	1	>5	>5	large white in ventriculus	0	1	0	0	0	1	1	0	1
8/27/08	84	Nurse	0	0	0	.	0	1	0	0	0	1	1	0	1
8/27/08	84	Nurse	0	0	0	.	0	1	0	0	0	1	1	0	1
8/27/08	84	Nurse	1	4	1	in ventriculus	1	1	0	0	0	1	1	0	1
8/27/08	84	Nurse	1	2	1	in ventriculus	0	1	0	0	0	1	1	0	1
8/27/08	84	Nurse	1	1	1	in ventriculus	0	2	0	0	0	1	1	0	1
8/27/08	84	Pollen Forager	0	0	0	.	1	1	0	0	0	1	1	1	1
8/27/08	84	Pollen Forager	0	0	0	.	1	1	0	0	0	1	1	1	1
8/27/08	84	Pollen Forager	0	0	0	.	1	1	0	0	0	1	1	1	1
8/27/08	84	Pollen Forager	0	0	0	.	0	1	0	0	0	1	1	1	1
8/27/08	84	Pollen Forager	0	0	0	.	1	1	0	0	0	1	1	1	1
8/27/08	84	Pollen Forager	0	0	0	.	0	1	0	0	0	1	1	0	1
8/27/08	84	Pollen Forager	0	0	0	.	1	1	0	0	0	1	1	0	1
8/27/08	84	Pollen Forager	0	0	0	.	0	1	0	0	0	1	1	0	1
8/27/08	84	Pollen Forager	0	0	0	.	0	1	0	0	0	1	1	1	2
8/27/08	84	Pollen Forager	0	0	0	.	1	1	0	0	0	1	1	1	1
8/27/08	84	Pollen Forager	0	0	0	.	0	1	0	0	0	0	0	0	1
8/27/08	84	Pollen Forager	0	0	0	.	0	1	0	0	0	0	0	1	0
8/27/08	84	Pollen Forager	0	0	0	.	0	1	0	0	0	1	1	1	1
8/27/08	84	Pollen Forager	0	0	0	.	1	1	0	0	0	0	0	1	1
8/27/08	84	Pollen Forager	0	0	0	.	0	1	0	0	0	0	0	1	1
8/27/08	84	Pollen Forager	0	0	0	.	0	1	0	0	0	1	1	1	1
8/27/08	84	Pollen Forager	0	0	0	.	0	1	0	0	0	1	1	1	1
8/27/08	84	Pollen Forager	0	0	0	.	1	1	0	0	0	1	1	1	1
8/27/08	84	Pollen Forager	0	0	0	.	1	1	0	0	0	1	1	1	1
8/27/08	84	Pollen Forager	0	0	0	.	0	1	0	0	0	1	1	0	1
8/27/08	84	Pollen Forager	0	0	0	.	1	1	0	0	0	1	1	1	1
8/27/08	84	Pollen Forager	0	0	0	.	1	1	0	0	0	1	1	1	0
8/27/08	84	Pollen Forager	0	0	0	.	1	1	0	0	0	1	1	1	1
8/27/08	84	Pollen Forager	0	0	0	.	1	1	0	0	0	1	1	1	1
8/27/08	84	Pollen Forager	0	0	0	.	1	1	0	0	0	1	1	1	1
8/27/08	84	Pollen Forager	0	0	0	.	1	1	0	0	0	1	1	0	1
8/27/08	84	Pollen Forager	0	0	0	.	1	1	0	0	0	1	1	1	1
8/27/08	84	Pollen Forager	0	0	0	.	1	1	0	0	0	1	1	1	1
8/27/08	84	Pollen Forager	0	0	0	.	1	1	0	0	0	1	1	0	1
8/27/08	84	Pollen Forager	0	0	0	.	1	1	0	0	0	0	0	0	0
8/27/08	84	Pollen Forager	0	0	0	.	1	1	0	0	0	0	0	1	1
8/27/08	84	Pollen Forager	0	0	0	.	1	1	0	0	0	1	1	1	1
8/27/08	84	Pollen Forager	0	0	0	.	1	1	0	0	0	1	1	0	1
8/27/08	84	Pollen Forager	0	0	0	.	0	1	0	0	0	1	1	0	1
8/27/08	84	Pollen Forager	0	0	0	.	0	1	0	0	0	1	1	1	1
8/27/08	84	Pollen Forager	0	0	0	.	1	1	0	0	0	1	1	1	1
8/27/08	84	Pollen Forager	0	0	0	.	1	1	0	0	0	1	1	1	1
8/27/08	84	Pollen Forager	0	0	0	.	1	1	0	0	0	1	1	0	1
8/27/08	84	Pollen Forager	0	0	0	.	1	1	0	0	0	1	1	1	1
8/27/08	84	Pollen Forager	0	0	0	.	1	1	0	0	0	1	1	0	1
8/27/08	84	Pollen Forager	0	0	0	.	0	1	0	0	0	1	1	0	1
8/27/08	84	Pollen Forager	0	0	0	.	0	1	0	0	0	1	1	0	1
8/27/08	84	Pollen Forager	0	0	0	.	0	1	0	0	0	1	1	1	1
8/27/08	84	Pollen Forager	0	0	0	.	0	1	0	0	0	1	1	0	1
8/27/08	84	Pollen Forager	0	0	0	.	1	1	0	0	0	1	1	1	1
8/27/08	84	Pollen Forager	0	0	0	.	1	1	0	0	0	0	0	1	1
8/27/08	84	Pollen Forager	0	0	0	.	1	1	0	0	0	1	1	1	1
8/27/08	84	Pollen Forager	0	0	0	.	0	1	0	0	0	1	1	1	1
8/27/08	84	Pollen Forager	1	1	1	free-floating	0	1	1	0	0
8/27/08	84	Pollen Forager	0	0	0	.	1	1	0	0	0	1	1	0	1
8/27/08	84	Honey Forager	0	0	0		0	1	0	0	0	1	1	1	1
8/27/08	84	Honey Forager	0	0	0		1	1	0	0	0	1	1	0	0
8/27/08	84	Honey Forager	0	0	0		0	1	0	0	0	1	1	1	1
8/27/08	84	Honey Forager	0	0	0		0	1	0	0	0	2	1	1	1
8/27/08	84	Honey Forager	0	0	0		1	1	0	0	0	1	1	1	1
8/27/08	84	Honey Forager	0	0	0		0	1	0	0	0	1	1	0	1
8/27/08	84	Honey Forager	0	0	0		1	1	0	0	0	1	1	1	1
8/27/08	84	Honey Forager	0	0	0		0	1	1	0	0	1	1	0	0
8/27/08	84	Honey Forager	0	0	0		1	1	1	0	0	1	1	0	1
8/27/08	84	Honey Forager	0	0	0		0	1	0	0	0	1	1	0	1
8/27/08	84	Honey Forager	0	0	0		1	1	0	0	0	0	0	0	0
8/27/08	84	Honey Forager	0	0	0		0	1	1	0	0	0	0	1	1
8/27/08	84	Honey Forager	0	0	0		0	1	0	0	0	1	1	1	1
8/27/08	84	Honey Forager	0	0	0		1	1	0	0	0	1	1	1	0
8/27/08	84	Honey Forager	0	0	0		1	1	0	0	0	1	1	0	1
8/27/08	84	Honey Forager	0	0	0		0	1	0	0	0	1	1	1	1
8/27/08	84	Honey Forager	0	0	0		1	1	0	0	0	1	1	1	0
8/27/08	84	Honey Forager	0	0	0		0	1	0	0	0	1	1	1	1
8/27/08	84	Honey Forager	0	0	0		0	1	0	0	0	1	1	0	1
8/27/08	84	Honey Forager	0	0	0		0	1	0	0	0	1	1	1	1
8/27/08	84	Honey Forager	0	0	0		1	1	0	0	0	1	1	1	1
8/27/08	84	Honey Forager	0	0	0		1	1	0	0	0	1	1	1	0
8/27/08	84	Honey Forager	0	0	0		1	1	0	0	0	1	1	1	1
8/27/08	84	Honey Forager	0	0	0		0	1	0	0	0	1	1	1	1
8/27/08	84	Honey Forager	0	0	0		0	1	0	0	0	1	1	1	0
8/27/08	84	Honey Forager	0	0	0		1	1	0	0	0	1	1	1	1
8/27/08	84	Honey Forager	0	0	0		1	1	0	0	0
8/27/08	84	Honey Forager	0	0	0		1	1	0	0	0	1	1	1	1
8/27/08	84	Honey Forager	0	0	0		1	2	1	0	0	1	1	1	1
8/27/08	84	Honey Forager	0	0	0		0	1	1	0	0	1	1	1	1
8/27/08	84	Honey Forager	0	0	0		1	1	0	0	0	1	1	1	1
8/27/08	84	Honey Forager	0	0	0		1	1	0	0	0	1	1	1	0
8/27/08	84	Honey Forager	0	0	0		1	1	0	0	0	1	1	0	1
8/27/08	84	Honey Forager	0	0	0		1	1	0	0	0	1	1	1	1
8/27/08	84	Honey Forager	0	0	0		0	1	1	0	0	1	1	1	1
8/27/08	84	Honey Forager	0	0	0		0	1	1	0	0	1	1	1	0
8/27/08	84	Honey Forager	0	0	0		0	1	0	0	0	1	1	1	0
8/27/08	84	Honey Forager	0	0	0		0	2	0	0	0	1	1	1	1
8/27/08	84	Honey Forager	0	0	0		1	1	0	0	0	1	1	0	1
8/27/08	84	Honey Forager	0	0	0		1	1	0	0	0	0	0	1	0
8/27/08	84	Honey Forager	0	0	0		0	2	1	0	0	1	1	0	1
8/27/08	84	Honey Forager	0	0	0		0	2	1	0	0	1	1	1	1
8/27/08	84	Honey Forager	0	0	0		1	1	0	0	0	1	1	1	1
8/27/08	84	Honey Forager	0	0	0		0	1	0	0	0	1	1	1	0
8/27/08	84	Honey Forager	0	0	0		1	1	0	0	0	1	1	0	1
8/27/08	84	Honey Forager	0	0	0		1	1	0	0	0	1	1	0	0
8/27/08	84	Honey Forager	0	0	0		1	1	0	0	0	1	1	1	1
8/27/08	84	Honey Forager	1	4	1	in ventriculus	0	1	0	0	0	1	1	1	1
8/27/08	84	Honey Forager	0	0	0		0	1	0	0	0	1	1	1	1
8/27/08	84	Honey Forager	0	0	0		1	2	1	0	0	1	1	1	1
8/27/08	84	Drone	0	0	0		0	0	0	0	0
8/27/08	84	Drone	0	0	0		0	0	0	0	0
8/27/08	84	Drone	0	0	0		0	0	1	0	0
8/27/08	84	Drone	0	0	0		0	1	0	0	0
8/27/08	84	Drone	0	0	0		0	1	0	0	0
8/27/08	84	Drone	0	0	0		0	1	0	0	0
8/27/08	84	Drone	0	0	0		0	0	0	0	0
8/27/08	84	Drone	0	0	0		0	0	0	0	0
8/27/08	84	Drone	0	0	0		0	1	0	0	0
8/27/08	84	Drone	0	0	0		0	0	0	0	0
8/27/08	84	Drone	0	0	0		0	0	0	0	0
8/27/08	84	Drone	0	0	0		0	0	0	0	0
8/27/08	84	Drone	0	0	0		0	0	0	0	0
8/27/08	84	Drone	0	0	0		0	0	0	0	0
8/27/08	84	Drone	0	0	0		0	1	0	0	0
8/27/08	84	Drone	0	0	0		0	1	0	0	0
8/27/08	84	Drone	0	0	0		0	0	0	0	0
8/27/08	84	Drone	0	0	0		0	1	0	0	0
8/27/08	84	Drone	0	0	0		0	1	1	0	0
8/27/08	84	Drone	0	0	0		0	1	0	0	0
8/27/08	84	Drone	0	0	0		0	1	0	0	0
8/27/08	84	Drone	0	0	0		0	0	0	0	0
8/27/08	84	Drone	0	0	0		0	0	0	0	0
8/27/08	84	Drone	0	0	0		0	0	0	0	0
8/27/08	84	Drone	0	0	0		0	0	0	0	0
8/27/08	84	Drone	0	0	0		0	0	0	0	0
8/27/08	84	Drone	0	0	0		0	0	0	0	0
8/27/08	84	Drone	0	0	0		0	0	0	0	0
8/27/08	84	Drone	0	0	0		0	0	0	0	0
8/27/08	84	Drone	0	0	0		0	0	0	0	0
8/27/08	84	Drone	0	0	0		0	1	0	0	0
8/27/08	84	Drone	0	0	0		0	0	0	0	0
8/27/08	84	Drone	0	0	0		0	1	0	0	0
8/27/08	84	Drone	0	0	0		0	0	0	0	0
8/27/08	84	Drone	0	0	0		0	1	0	0	0
8/27/08	84	Drone	0	0	0		0	1	0	0	0
8/27/08	84	Drone	0	0	0		0	1	0	0	0
8/27/08	84	Drone	0	0	0		0	1	0	0	0
8/27/08	84	Drone	0	0	0		0	0	0	0	0
8/27/08	84	Drone	0	0	0		0	1	0	0	0
8/27/08	84	Drone	0	0	0		0	0	0	0	0
8/27/08	84	Drone	0	0	0		0	0	1	0	0
8/27/08	84	Drone	0	0	0		0	1	0	0	0
8/27/08	84	Drone	0	0	0		0	0	0	0	0
8/27/08	84	Drone	0	0	0		0	0	1	0	0
8/27/08	84	Drone	0	0	0		0	0	0	0	0
8/27/08	84	Drone	0	0	0		0	0	0	0	0
8/27/08	84	Drone	0	0	0		0	1	0	0	0
8/27/08	84	Drone	0	0	0		0	0	0	0	0
8/27/08	84	Drone	0	0	0		0	1	0	0	0
8/27/08	85	Pupa	0	0	0		0	0	0	0	0	1	1	0	0
8/27/08	85	Pupa	0	0	0		0	0	0	0	0
8/27/08	85	Pupa	0	0	0		0	0	0	0	0	1	1	0	0
8/27/08	85	Pupa	0	0	0		0	0	0	0	0
8/27/08	85	Pupa	0	0	0		0	0	0	0	0
8/27/08	85	Pupa	0	0	0		0	0	0	0	0	1	1	0	0
8/27/08	85	Pupa	0	0	0		0	0	0	0	0
8/27/08	85	Pupa	0	0	0		0	0	0	0	0	1	1	0	0
8/27/08	85	Pupa	0	0	0		0	0	0	0	0
8/27/08	85	Pupa	0	0	0		0	0	0	0	0	1	1	0	0
8/27/08	85	Pupa	0	0	0		0	0	0	0	0
8/27/08	85	Pupa	0	0	0		0	0	0	0	0	1	1	0	0
8/27/08	85	Pupa	0	0	0		0	0	0	0	0
8/27/08	85	Pupa	0	0	0		0	0	0	0	0
8/27/08	85	Pupa	0	0	0		0	0	0	0	0
8/27/08	85	Pupa	0	0	0		0	0	0	0	0	1	1	0	1
8/27/08	85	Pupa	0	0	0		0	0	0	0	0
8/27/08	85	Pupa	0	0	0		0	0	0	0	0	1	1	0	0
8/27/08	85	Pupa	0	0	0		0	0	0	0	0
8/27/08	85	Pupa	0	0	0		0	0	0	0	0
8/27/08	85	Pupa	0	0	0		0	0	0	0	0
8/27/08	85	Pupa	0	0	0		0	0	0	0	0
8/27/08	85	Pupa	0	0	0		0	0	0	0	0
8/27/08	85	Pupa	0	0	0		0	0	0	0	0
8/27/08	85	Pupa	0	0	0		0	0	0	0	0	1	1	0	0
8/27/08	85	Pupa	0	0	0		0	0	0	0	0
8/27/08	85	Pupa	0	0	0		0	0	0	0	0	1	1	0	0
8/27/08	85	Pupa	0	0	0		0	0	0	0	0
8/27/08	85	Pupa	0	0	0		0	0	0	0	0	1	1	0	0
8/27/08	85	Pupa	0	0	0		0	0	0	0	0	1	1	0	0
8/27/08	85	Pupa	0	0	0		0	0	0	0	0
8/27/08	85	Pupa	0	0	0			0	0	0	0
8/27/08	85	Pupa	0	0	0		0	0	0	0	0	1	1	0	0
8/27/08	85	Pupa	0	0	0		0	0	0	0	0
8/27/08	85	Pupa	0	0	0		0	0	0	0	0
8/27/08	85	Pupa	0	0	0			0	0	0	0
8/27/08	85	Pupa	0	0	0		0	0	0	0	0	1	1	0	0
8/27/08	85	Pupa	0	0	0		0	0	0	0	0
8/27/08	85	Pupa	0	0	0		0	0	0	0	0	1	1	0	0
8/27/08	85	Pupa	0	0	0			0	0	0	0
8/27/08	85	Pupa	0	0	0		0	0	0	0	0
8/27/08	85	Pupa	0	0	0		0	0	0	0	0
8/27/08	85	Pupa	0	0	0		0	0	0	0	0	1	1	0	0
8/27/08	85	Pupa	0	0	0		0	0	0	0	0	1	1	0	0
8/27/08	85	Pupa	0	0	0		0	0	0	0	0
8/27/08	85	Pupa	0	0	0		0	0	0	0	0	1	1	0	0
8/27/08	85	Pupa	0	0	0		0	0	0	0	0	1	1	0	0
8/27/08	85	Pupa	0	0	0		0	0	0	0	0	1	1	0	0
8/27/08	85	Pupa	0	0	0		0	0	0	0	0
8/27/08	85	Pupa	0	0	0			0	0	0	0
8/27/08	85	N.E.W.	0	0	0		0	0	0	0	0	1	1	0	1
8/27/08	85	N.E.W.	1	>5	>5	small white throughout	1	1	0	0	0	1	1	0	1
8/27/08	85	N.E.W.	0	0	0		1	1	0	0	0	1	1	0	1
8/27/08	85	N.E.W.	1	>5	>5	small white throughout	1	1	0	0	0	1	1	0	1
8/27/08	85	N.E.W.	1	>5	>5	small white throughout	0	1	0	0	0	1	1	0	1
8/27/08	85	N.E.W.	0	0	0		1	1	0	0	0	1	1	0	2
8/27/08	85	N.E.W.	0	0	0		1	1	0	0	0	1	1	0	1
8/27/08	85	N.E.W.	0	0	0		1	0	0	0	0	1	1	0	1
8/27/08	85	N.E.W.	0	0	0		0	1	0	0	0	0	0	0	0
8/27/08	85	N.E.W.	0	0	0		0	1	0	0	0	1	1	0	1
8/27/08	85	N.E.W.	0	0	0		0	1	0	0	0	1	1	0	1
8/27/08	85	N.E.W.	0	0	0		0	1	0	0	0	1	1	0	1
8/27/08	85	N.E.W.	0	0	0		0	1	0	0	0	1	1	0	1
8/27/08	85	N.E.W.	0	0	0		0	1	0	0	0	1	1	0	1
8/27/08	85	N.E.W.	0	0	0		0	1	0	0	0	1	1	0	1
8/27/08	85	N.E.W.	0	0	0		0	1	0	0	0	1	1	0	0
8/27/08	85	N.E.W.	0	0	0		0	0	0	0	0	1	1	0	1
8/27/08	85	N.E.W.	1	>5	>5	small white throughout	0	0	0	0	0	1	1	0	2
8/27/08	85	N.E.W.	0	0	0		0	1	0	0	0	1	1	0	0
8/27/08	85	N.E.W.	1	>5	>5	small white throughout	0	1	0	0	0	1	1	0	1
8/27/08	85	N.E.W.	0	0	0		0	1	0	0	0	1	1	0	1
8/27/08	85	N.E.W.	0	0	0		0	1	0	0	0	1	1	0	1
8/27/08	85	N.E.W.	1	2	1	5th tergite	0	1	0	0	0	1	1	0	0
8/27/08	85	N.E.W.	0	0	0		0	1	0	0	0	1	1	0	1
8/27/08	85	N.E.W.	0	0	0		0	1	0	0	0	1	1	0	1
8/27/08	85	N.E.W.	0	0	0		0	2	0	0	0	1	1	0	2
8/27/08	85	N.E.W.	1	>5	>5	small white throughout	0	1	0	0	0	1	1	0	2
8/27/08	85	N.E.W.	0	0	0		0	1	0	0	0	1	1	0	1
8/27/08	85	N.E.W.	1	>5	>5	small white throughout	0	1	0	0	0	1	1	0	2
8/27/08	85	N.E.W.	0	0	0		0	1	0	0	0	1	1	0	1
8/27/08	85	N.E.W.	0	0	0		0	1	0	0	0	1	1	0	0
8/27/08	85	N.E.W.	1	>5	>5	4th, 5th tergite,	0	1	0	0	0	1	1	0	1
8/27/08	85	N.E.W.	0	0	0		0	0	0	0	0	1	1	0	1
8/27/08	85	N.E.W.	0	0	0		0	1	0	0	0	1	1	0	1
8/27/08	85	N.E.W.	0	0	0		0	1	0	0	0	1	1	0	1
8/27/08	85	N.E.W.	0	0	0		0	1	0	0	0	1	1	0	1
8/27/08	85	N.E.W.	0	0	0		0	1	0	0	0	1	1	0	0
8/27/08	85	N.E.W.	1	>5	>5	free floating in abdomen	0	2	0	0	0	1	1	0	0
8/27/08	85	N.E.W.	0	0	0		0	1	0	0	0	1	1	0	0
8/27/08	85	N.E.W.	1	>5	>5	free floating in abdomen	0	1	0	0	0	1	1	0	1
8/27/08	85	N.E.W.	1	>5	>5	small white throughout	0	0	0	0	0	1	1	0	1
8/27/08	85	N.E.W.	1	>5	>5	small white throughout	0	1	0	0	0	0	0	0	0
8/27/08	85	N.E.W.	0	0	0		0	1	0	0	0	1	1	0	1
8/27/08	85	N.E.W.	1	>5	>5	small white throughout	0	1	0	0	0	1	1	0	1
8/27/08	85	N.E.W.	1	>5	>5	small white throughout	0	0	0	0	0	1	1	0	1
8/27/08	85	N.E.W.	1	>5	>5	small white throughout	0	1	0	0	0	1	1	0	2
8/27/08	85	N.E.W.	1	>5	>5	small white throughout	0	1	0	0	0	1	1	0	0
8/27/08	85	N.E.W.	0	0	0		0	1	0	0	0	1	1	0	1
8/27/08	85	N.E.W.	0	0	0		0	0	0	0	0	1	1	0	1
8/27/08	85	N.E.W.	0	0	0		0	0	0	0	0	1	1	0	1
8/27/08	85	Nurse	1	1	1	in ventriculus	0	1	1	0	0	1	1	0	1
8/27/08	85	Nurse	0	0	0		0	1	0	0	0	1	1	1	1
8/27/08	85	Nurse	1	2	1	in ventriculus	0	1	1	0	0	1	1	1	1
8/27/08	85	Nurse	0	0	0		1	1	1	0	0	1	1	0	1
8/27/08	85	Nurse	0	0	0		0	1	0	0	0	1	1	0	1
8/27/08	85	Nurse	0	0	0		1	1	0	0	0	1	1	0	1
8/27/08	85	Nurse	0	0	0		0	1	1	0	0	1	1	0	1
8/27/08	85	Nurse	0	0	0		0	1	1	0	0	1	1	0	1
8/27/08	85	Nurse	0	0	0		0	1	1	0	0	1	1	0	1
8/27/08	85	Nurse	0	0	0		0	1	1	0	0	1	1	1	1
8/27/08	85	Nurse	0	0	0		0	1	0	0	0	1	1	0	1
8/27/08	85	Nurse	0	0	0		0	1	0	0	0	1	1	0	1
8/27/08	85	Nurse	0	0	0		0	1	0	0	0	1	1	1	0
8/27/08	85	Nurse	1	>5	>5	large white in ventriculus	0	1	0	0	0	1	1	0	1
8/27/08	85	Nurse	0	0	0		0	1	0	0	0	1	1	1	1
8/27/08	85	Nurse	0	0	0		0	1	1	0	0	1	1	0	1
8/27/08	85	Nurse	1	1	1	in ventriculus	0	1	0	0	0	1	1	1	1
8/27/08	85	Nurse	0	0	0		0	1	1	0	0	1	1	0	1
8/27/08	85	Nurse	1	2	1	in ventriculus	0	1	1	0	0	1	1	0	1
8/27/08	85	Nurse	0	0	0		0	1	0	0	0	1	1	0	1
8/27/08	85	Nurse	0	0	0		0	1	0	0	0	1	1	0	1
8/27/08	85	Nurse	1	2	1	4th, 5th tergite,	0	1	0	0	0	1	1	1	1
8/27/08	85	Nurse	0	0	0		0	1	0	0	0	1	1	1	1
8/27/08	85	Nurse	1	2	1	4th tergite and attached to crop	0	1	0	0	0	1	1	1	0
8/27/08	85	Nurse	0	0	0		0	1	0	0	0
8/27/08	85	Nurse	1	2	1	5th tergite and in ventriculus	0	1	0	0	0	1	1	1	1
8/27/08	85	Nurse	0	0	0		0	1	0	0	0	1	1	0	1
8/27/08	85	Nurse	1	1	1	in ventriculus	0	1	1	0	0	1	1	0	1
8/27/08	85	Nurse	1	1	1	in ventriculus	0	1	0	0	0	1	1	0	1
8/27/08	85	Nurse	0	0	0		0	1	0	0	0	1	1	1	0
8/27/08	85	Nurse	0	0	0		0	1	1	0	0	1	1	0	1
8/27/08	85	Nurse	1	2	1	in ventriculus	0	1	0	0	0	1	1	0	1
8/27/08	85	Nurse	1	>5	>5	in ventriculus	0	1	0	0	0	1	1	0	1
8/27/08	85	Nurse	1	>5	>5	in ventriculus	0	1	1	0	0	1	1	0	1
8/27/08	85	Nurse	0	0	0	.	0	1	0	0	0	1	1	0	1
8/27/08	85	Nurse	0	0	0	.	1	1	1	0	0	1	1	0	1
8/27/08	85	Nurse	0	0	0	.	0	1	0	0	0	1	1	0	1
8/27/08	85	Nurse	0	0	0	.	0	1	0	0	0	1	1	1	0
8/27/08	85	Nurse	0	0	0	.	0	1	0	0	0	1	1	1	1
8/27/08	85	Nurse	0	0	0	.	0	1	0	0	0	1	1	0	1
8/27/08	85	Nurse	0	0	0	.	0	1	0	0	0	1	1	0	1
8/27/08	85	Nurse	0	0	0	.	0	1	0	0	0	1	1	1	1
8/27/08	85	Nurse	0	0	0	.	1	1	0	0	0	1	1	1	1
8/27/08	85	Nurse	0	0	0	.	0	1	0	0	0	1	1	0	1
8/27/08	85	Nurse	0	0	0	.	0	1	0	0	0	1	1	0	1
8/27/08	85	Nurse	0	0	0	.	0	1	0	0	0	1	1	1	1
8/27/08	85	Nurse	0	0	0	.	0	1	0	0	0	1	1	1	1
8/27/08	85	Nurse	0	0	0	.	1	1	0	0	0	1	1	1	1
8/27/08	85	Nurse	0	0	0	.	0	1	0	0	0	1	1	1	1
8/27/08	85	Nurse	0	0	0	.	0	1	0	0	0	1	1	1	1
8/27/08	85	Pollen Forager	0	0	0	.	0	1	0	0	0	1	1	0	1
8/27/08	85	Pollen Forager	0	0	0	.	0	1	0	0	0	1	1	1	1
8/27/08	85	Pollen Forager	0	0	0	.	0	1	0	0	0	1	1	1	1
8/27/08	85	Pollen Forager	0	0	0	.	1	1	0	0	0	1	1	0	0
8/27/08	85	Pollen Forager	0	0	0	.	0	1	0	0	0	1	1	1	1
8/27/08	85	Pollen Forager	0	0	0	.	0	1	0	0	0	1	1	1	1
8/27/08	85	Pollen Forager	0	0	0	.	1	1	0	0	0	1	1	0	1
8/27/08	85	Pollen Forager	0	0	0	.	0	1	0	0	0	1	1	0	1
8/27/08	85	Pollen Forager	0	0	0	.	0	1	0	0	0	1	1	0	1
8/27/08	85	Pollen Forager	0	0	0	.	0	1	0	0	0	1	1	1	1
8/27/08	85	Pollen Forager	0	0	0	.	1	1	0	0	0	1	1	1	0
8/27/08	85	Pollen Forager	0	0	0	.	0	1	0	0	0	1	1	1	1
8/27/08	85	Pollen Forager	0	0	0	.	0	1	0	0	0	1	1	0	0
8/27/08	85	Pollen Forager	0	0	0	.	0	1	0	0	0	1	1	1	1
8/27/08	85	Pollen Forager	0	0	0	.	0	1	0	0	0	1	1	1	1
8/27/08	85	Pollen Forager	0	0	0	.	1	1	0	0	0	1	1	1	1
8/27/08	85	Pollen Forager	0	0	0	.	0	1	0	0	0	1	1	0	1
8/27/08	85	Pollen Forager	0	0	0	.	0	1	0	0	0	1	1	1	0
8/27/08	85	Pollen Forager	0	0	0	.	0	1	0	0	0	1	1	0	0
8/27/08	85	Pollen Forager	0	0	0	.	0	1	0	0	0	1	1	1	1
8/27/08	85	Pollen Forager	0	0	0	.	0	1	0	0	0	1	1	0	1
8/27/08	85	Pollen Forager	0	0	0	.	0	1	0	0	0	1	1	0	1
8/27/08	85	Pollen Forager	0	0	0	.	0	1	0	0	0	1	1	1	1
8/27/08	85	Pollen Forager	0	0	0	.	0	1	0	0	0	1	1	1	1
8/27/08	85	Pollen Forager	0	0	0	.	1	1	0	0	0	1	1	0	1
8/27/08	85	Pollen Forager	0	0	0	.	0	1	0	0	0	1	1	1	1
8/27/08	85	Pollen Forager	0	0	0	.	0	1	1	0	0	1	1	1	1
8/27/08	85	Pollen Forager	0	0	0	.	0	1	0	0	0	1	1	0	1
8/27/08	85	Pollen Forager	0	0	0	.	0	1	0	0	0	1	1	0	1
8/27/08	85	Pollen Forager	0	0	0	.	0	1	0	0	0	1	1	1	1
8/27/08	85	Pollen Forager	0	0	0	.	0	1	0	0	0	1	1	1	1
8/27/08	85	Pollen Forager	0	0	0	.	0	1	0	0	0	1	1	1	0
8/27/08	85	Pollen Forager	0	0	0	.	0	1	0	0	0	1	1	1	1
8/27/08	85	Pollen Forager	0	0	0	.	0	1	0	0	0	1	1	0	1
8/27/08	85	Pollen Forager	0	0	0	.	0	1	0	0	0	1	1	1	1
8/27/08	85	Pollen Forager	0	0	0	.	0	1	0	0	0	1	1	0	1
8/27/08	85	Pollen Forager	0	0	0	.	1	1	1	0	0	1	1	0	1
8/27/08	85	Pollen Forager	0	0	0	.	0	1	0	0	0	1	1	1	1
8/27/08	85	Pollen Forager	0	0	0	.	0	1	0	0	0	1	1	1	1
8/27/08	85	Pollen Forager	0	0	0	.	0	1	0	0	0	1	1	0	1
8/27/08	85	Pollen Forager	0	0	0	.	0	1	0	0	0	1	1	1	1
8/27/08	85	Pollen Forager	0	0	0	.	1	1	1	0	0	1	1	1	1
8/27/08	85	Pollen Forager	0	0	0	.	1	1	0	0	0	1	1	1	1
8/27/08	85	Pollen Forager	0	0	0	.	0	1	0	0	0	1	1	1	0
8/27/08	85	Pollen Forager	0	0	0	.	0	1	0	0	0	1	1	1	0
8/27/08	85	Pollen Forager	0	0	0	.	1	1	0	0	0	1	1	1	0
8/27/08	85	Pollen Forager	0	0	0	.	0	1	0	0	0	1	1	0	1
8/27/08	85	Pollen Forager	0	0	0	.	0	1	0	0	0	1	1	0	1
8/27/08	85	Pollen Forager	0	0	0	.	1	1	0	0	0	1	1	1	1
8/27/08	85	Pollen Forager	0	0	0	.	0	1	0	0	0	1	1	1	0
8/27/08	85	Honey Forager	0	0	0	.	0	1	0	0	0	1	1	1	1
8/27/08	85	Honey Forager	0	0	0	.	0	1	0	0	0	0	0	1	0
8/27/08	85	Honey Forager	0	0	0	.	0	1	0	0	0
8/27/08	85	Honey Forager	0	0	0	.	0	1	0	0	0	0	0	0	0
8/27/08	85	Honey Forager	0	0	0	.	0	1	0	0	0	1	1	1	1
8/27/08	85	Honey Forager	0	0	0	.	0	1	0	0	0	1	1	1	1
8/27/08	85	Honey Forager	0	0	0	.	0	1	0	0	0	1	1	1	1
8/27/08	85	Honey Forager	0	0	0	.	1	1	0	0	0	1	1	1	1
8/27/08	85	Honey Forager	0	0	0	.	0	1	0	0	0	0	0	1	1
8/27/08	85	Honey Forager	0	0	0	.	1	1	0	0	0	1	1	1	1
8/27/08	85	Honey Forager	0	0	0	.	0	1	0	0	0	0	0	1	0
8/27/08	85	Honey Forager	0	0	0	.	0	1	0	0	0	1	1	0	1
8/27/08	85	Honey Forager	0	0	0	.	0	1	0	0	0	1	1	1	1
8/27/08	85	Honey Forager	0	0	0	.	0	1	0	0	0	0	0	1	0
8/27/08	85	Honey Forager	0	0	0	.	0	1	0	0	0	1	1	1	1
8/27/08	85	Honey Forager	0	0	0	.	0	1	0	0	0	0	0	1	0
8/27/08	85	Honey Forager	0	0	0	.	0	1	0	0	0	0	0	1	0
8/27/08	85	Honey Forager	0	0	0	.	0	1	0	0	0	1	1	0	1
8/27/08	85	Honey Forager	0	0	0	.	1	1	0	0	0	1	1	1	1
8/27/08	85	Honey Forager	0	0	0	.	1	1	0	0	0	1	1	0	1
8/27/08	85	Honey Forager	0	0	0	.	0	1	0	0	0	1	1	0	1
8/27/08	85	Honey Forager	0	0	0	.	0	1	0	0	0	1	1	0	1
8/27/08	85	Honey Forager	0	0	0	.	0	1	0	0	0	1	1	0	1
8/27/08	85	Honey Forager	0	0	0	.	0	1	0	0	0	0	0	1	0
8/27/08	85	Honey Forager	0	0	0	.	0	1	1	0	0	1	1	0	1
8/27/08	85	Honey Forager	0	0	0	.	0	1	1	0	0	0	0	1	0
8/27/08	85	Honey Forager	0	0	0	.	0	1	0	0	0	0	0	0	0
8/27/08	85	Honey Forager	0	0	0	.	1	1	0	0	0	0	0	0	0
8/27/08	85	Honey Forager	1	2	1	4th tergite	0	1	0	0	0	0	0	1	0
8/27/08	85	Honey Forager	0	0	0	.	0	1	1	0	0	0	0	0	0
8/27/08	85	Honey Forager	0	0	0	.	0	1	0	0	0	0	0	1	0
8/27/08	85	Honey Forager	0	0	0	.	0	1	0	0	0	1	1	1	1
8/27/08	85	Honey Forager	0	0	0	.	0	1	0	0	0	1	1	1	1
8/27/08	85	Honey Forager	0	0	0	.	0	2	0	0	0	1	1	0	2
8/27/08	85	Honey Forager	0	0	0	.	0	1	0	0	0	1	1	1	1
8/27/08	85	Honey Forager	0	0	0	.	0	1	0	0	0	1	1	0	1
8/27/08	85	Honey Forager	0	0	0	.	1	1	0	0	0	1	1	1	1
8/27/08	85	Honey Forager	0	0	0	.	1	1	0	0	0	1	1	0	1
8/27/08	85	Honey Forager	0	0	0	.	0	1	0	0	0	1	1	1	1
8/27/08	85	Honey Forager	0	0	0	.	1	1	0	0	0	0	0	1	1
8/27/08	85	Honey Forager	0	0	0	.	0	1	0	0	0	1	1	0	1
8/27/08	85	Honey Forager	0	0	0	.	0	1	0	0	0	1	1	0	1
8/27/08	85	Honey Forager	0	0	0	.	0	1	0	0	0	1	1	1	1
8/27/08	85	Honey Forager	0	0	0	.	0	1	0	0	0	1	1	1	1
8/27/08	85	Honey Forager	0	0	0	.	0	2	0	0	0	0	0	0	0
8/27/08	85	Honey Forager	0	0	0	.	0	2	0	0	0	0	0	1	0
8/27/08	85	Honey Forager	0	0	0	.	0	1	0	0	0	1	1	0	1
8/27/08	85	Honey Forager	0	0	0	.	1	1	0	0	0	1	1	0	1
8/27/08	85	Honey Forager	0	0	0	.	1	1	0	0	0	0	0	0	0
8/27/08	85	Honey Forager	0	0	0	.	0	1	0	0	0	1	1	1	0
8/27/08	85	Drone	0	0	0		0	1	0	0	0
8/27/08	85	Drone	1	>5	>5	small and large white through out	0	1	0	0	0
8/27/08	85	Drone	1	>5	>5	small white throughout	0	0	0	0	0
8/27/08	85	Drone	0	0	0		0	0	0	0	0
8/27/08	85	Drone	0	0	0		0	1	0	0	0
8/27/08	85	Drone	1	>5	>5	small and large white through out	0	0	0	0	0
8/27/08	85	Drone	1	>5	>5	small and large white through out	0	1	0	0	0
8/27/08	85	Drone	0	0	0		0	0	0	0	0
8/27/08	85	Drone	0	0	0		0	1	0	0	0
8/27/08	85	Drone	1	>5	>5	small and large white through out	0	0	0	0	0
8/27/08	85	Drone	0	0	0		0	1	0	0	0
8/27/08	85	Drone	0	0	0		0	0	0	0	0
8/27/08	85	Drone	0	0	0		0	0	0	0	0
8/27/08	85	Drone	0	0	0		0	0	0	0	0
8/27/08	85	Drone	0	0	0		0	0	0	0	0
8/27/08	85	Drone	0	0	0		0	0	0	0	0
8/27/08	85	Drone	0	0	0		0	0	0	0	0
8/27/08	85	Drone	0	0	0		0	0	0	0	0
8/27/08	85	Drone	0	0	0		0	1	0	0	0
8/27/08	85	Drone	0	0	0		0	0	0	0	0
8/27/08	85	Drone	1	>5	>5	small white throughout	0	0	0	0	0
8/27/08	85	Drone	1	>5	>5	small and large white through out	0	0	0	0	0
8/27/08	85	Drone	1	1	1	in ventriculus	0	0	0	0	0
8/27/08	85	Drone	0	0	0		0	0	0	0	0
8/27/08	85	Drone	0	0	0		0	0	0	0	0
8/27/08	85	Drone	0	0	0		0	0	0	0	0
8/27/08	85	Drone	0	0	0		0	1	0	0	0
8/27/08	85	Drone	1	>5	>5	small white throughout	0	0	0	0	0
8/27/08	85	Drone	0	0	0		0	0	0	0	0
8/27/08	85	Drone	0	0	0		0	0	0	0	0
8/27/08	85	Drone	0	0	0		0	0	0	0	0
8/27/08	85	Drone	0	0	0		0	0	0	0	0
8/27/08	85	Drone	1	1	1	7th tergite	0	0	0	0	0
8/27/08	85	Drone	0	0	0		0	0	0	0	0
8/27/08	85	Drone	0	0	0		0	0	0	0	0
8/27/08	85	Drone	1	>5	>5	small white through out	0	0	0	0	0
8/27/08	85	Drone	0	0	0		0	0	0	0	0
8/27/08	85	Drone	0	0	0		0	0	0	0	0
8/27/08	85	Drone	0	0	0		0	0	0	0	0
8/27/08	85	Drone	0	0	0		0	1	0	0	0
8/27/08	85	Drone	1	>5	>5	small and large white through out	0	1	0	0	0
8/27/08	85	Drone	0	0	0		0	1	0	0	0
8/27/08	85	Drone	1	>5	>5	small and large white through out	0	1	0	0	0
8/27/08	85	Drone	1	>5	>5	small and large white through out	0	1	0	0	0
8/27/08	85	Drone	0	0	0		0	0	0	0	0
8/27/08	85	Drone	0	0	0		0	0	0	0	0
8/27/08	85	Drone	0	0	0		0	0	0	0	0
8/27/08	85	Drone	0	0	0		0	0	0	0	0
8/27/08	85	Drone	0	0	0		0	0	0	0	0
8/27/08	85	Drone	1	>5	>5	small and large white through out	0	1	0	0	0
